# Supplementary material for: Distinctive DNA mismatch repair and APC rare variants in African Americans with colorectal neoplasia
Source: Oncotarget. 2017 Oct 7;8(59):99966–77. doi: 10.18632/oncotarget.21557 (PMC5725144; doi:10.18632/oncotarget.21557)
Supplement: Supplementary file 2 [file oncotarget-08-99966-s002.xlsx]

## Sheet: AA.Supplementary.Table.1
Subject number	age	sex	type of tissue	MSI	location	TNM	Staging	Race	Disease	Tissue	Sample.type
1012	95	F	T		LEFT	T3N1M0	III	AA	CRC	colon	FFPE
1015	84	M	T		RIGHT	T3N1M1	IV	AA	CRC	colon	FFPE
1018	84	F	N					AA	Normal	colon	FFPE
1018	84	F	T	S	LEFT	T3N1b	II	AA	CRC	colon	FFPE
1024	73	F	N					AA	Normal	colon	fresh frozen
1024	73	F	T	S	RIGHT	T3N1MX	II	AA	CRC	colon	fresh frozen
1028	42	M	T	H	LEFT	T3N0MX	II	AA	CRC	colon	fresh frozen
1028	42	M	N					AA	Normal	colon	fresh frozen
1029	51	F	T	H	RIGHT			AA	CRC	colon	fresh frozen
1029	51	F	N					AA	Normal	colon	fresh frozen
1036	63	M	T	S	LEFT	T3N2M1	II	AA	CRC	colon	fresh frozen
1036	63	M	N					AA	Normal	colon	fresh frozen
1038	54	M	T	S	LEFT	T3N0Mx	II	AA	CRC	colon	fresh frozen
1038	54	M	N					AA	Normal	colon	fresh frozen
1053	50	F	T	S	RIGHT	T3N0M0	II	AA	CRC	colon	FFPE
1053	50	F	N					AA	Normal	colon	fresh frozen
1054	53	M	T	S	RIGHT	T3N0M0	II	AA	CRC	colon	FFPE
1054	53	M	N					AA	Normal	colon	fresh frozen
1055	79	F	AA	S	RIGHT			AA	Ad. Adenoma	colon	FFPE
1056	66	M	T	S	LEFT	T1N1MX	III	AA	CRC	colon	fresh frozen
1056	66	M	N					AA	Normal	colon	fresh frozen
1057	88	M	T	S	LEFT	T4N2M0	III	AA	CRC	colon	FFPE
1057	88	M	N					AA	Normal	colon	fresh frozen
1059	60	F	T	S	RIGHT	T3N1MX	II	AA	CRC	colon	fresh frozen
1059	60	F	N					AA	Normal	colon	fresh frozen
1060	53	F	N	S	RIGHT			AA	Normal	colon	fresh frozen
1060	53	F	T	S	LEFT	T3		AA	CRC	colon	fresh frozen
1061	63	M	N					AA	Normal	colon	FFPE
1065	41	M	T	S	LEFT	T3N0M0	II	AA	CRC	colon	fresh frozen
1109	62	F	A	S	RIGHT			AA	Adenoma	colon	FFPE
1258	52	M	T	S	RIGHT	T3N1bMx	II	AA	CRC	colon	FFPE
1373	60	F	A		RIGHT			AA	Adenoma	colon	FFPE
1382	78	M	T	S	RIGHT	T3N0MX	II	AA	CRC	colon	FFPE
1383	69	M	T		LEFT			AA	CRC	colon	FFPE
1385	65	M	T		LEFT	T3N1MX	III	AA	CRC	colon	FFPE
1385	65	M	N					AA	Normal	colon	FFPE
1386	70	M	T	S	RIGHT	T3N0Mx	II	AA	CRC	colon	FFPE
1449	44	F	T		LEFT	T3N1M1	IV	AA	CRC	colon	FFPE
1452	53	F	A		R&L			AA	Adenoma	colon	FFPE
1460	80	M	A		RIGHT			AA	Adenoma	colon	FFPE
1467	75	M	T		RIGHT	T3N0MX	II	AA	CRC	colon	FFPE
1468	48	M	T		RIGHT	T3N0MX	II	AA	CRC	colon	FFPE
1468	48	M	N					AA	Normal	colon	FFPE
1479	64	M	T		LEFT			AA	CRC	colon	FFPE
1483	70	F	T		LEFT			AA	CRC	colon	FFPE
1490	78	F	T		LEFT	T4N1b	III	AA	CRC	colon	FFPE
1490	78	F	N					AA	Normal	colon	FFPE
1522	61	M	AA		LEFT			AA	Ad. Adenoma	colon	FFPE
1547	70	F	T		LEFT	T3N0MX	II	AA	CRC	colon	FFPE
1547	70	F	N					AA	Normal	colon	FFPE
1573	58	M	A		R&L			AA	Adenoma	colon	FFPE
1621	49	M						AA	CRC	colon	FFPE
1622								AA	Normal	colon	FFPE
1623	66	F	T	S	RIGHT	T2N0MX	II	AA	CRC	colon	FFPE
1624	51	F						AA	Normal	colon	FFPE
1625	57	M	AA		RIGHT			AA	Ad. Adenoma	colon	FFPE
1626	71	F	T		RIGHT	T2N0MX	II	AA	CRC	colon	FFPE
1626	71	F	N					AA	Normal	colon	FFPE
1627								AA	Normal	colon	FFPE
1638	48	M						AA	CRC	colon	FFPE
1640	54	F	AA		LEFT			AA	Ad. Adenoma	colon	FFPE
1641		F	T		LEFT	T4N1MX	III	AA	CRC	colon	FFPE
1642	66	M	T		LEFT	T3N1MX	III	AA	CRC	colon	FFPE
1643		M	T		RIGHT	T1N0MX	I	AA	CRC	colon	FFPE
1644	73	F	T			T3N3MX	III	AA	CRC	colon	FFPE
1645	85	F	T		LEFT	T1aN0MX	I	AA	CRC	colon	FFPE
1646	77	F						AA	CRC	colon	FFPE
1647	62	F						AA	CRC	colon	FFPE
1648		F	T		LEFT	T1N0MX	I	AA	CRC	colon	FFPE
1649		F	T		LEFT	T3N1MX	III	AA	CRC	colon	FFPE
1650		M	T		RIGHT	T3N0MX	II	AA	CRC	colon	FFPE
1651	76	M	T		RIGHT	T1N0MX	I	AA	CRC	colon	FFPE
1652	59	M	T		RIGHT	T3N2MX	III	AA	CRC	colon	FFPE
1654	84	F	T		RIGHT	T2N1M0	III	AA	CRC	colon	FFPE
1655	41	M	T		LEFT	T3N2MX	III	AA	CRC	colon	FFPE
1656	93	F	T		RIGHT	T3N2MX	III	AA	CRC	colon	FFPE
1657	70	M	T		LEFT	T3N2MX	III	AA	CRC	colon	FFPE
1658	67	M	T		LEFT	T2N0MX	I	AA	CRC	colon	FFPE
1659	54	F	T			T3N2MX	III	AA	CRC	colon	FFPE
1662	51	F	T			T3N0MX	II	AA	CRC	colon	FFPE
1663	86	M	T		LEFT			AA	CRC	colon	FFPE
1664	57	M	T		LEFT	T2N0MX	I	AA	CRC	colon	FFPE
1665	56	M						AA	CRC	colon	FFPE
1666	65	F						AA	CRC	colon	FFPE
1667	52	F						AA	CRC	colon	FFPE
1669	29	F						AA	Normal	colon	FFPE
1670	46	F						AA	Normal	colon	FFPE
1672	79	F						AA	Normal	colon	FFPE
1673	24	M						AA	Normal	colon	FFPE
1674	65	F						AA	Normal	colon	FFPE
1679	65	M	A		LEFT			AA	Adenoma	colon	FFPE
1680	77	F	AA	S	RIGHT			AA	Ad. Adenoma	colon	FFPE
1681	75	M	AA	S	LEFT			AA	Ad. Adenoma	colon	FFPE
1682	71	M	AA	S	RIGHT			AA	Ad. Adenoma	colon	FFPE
1683	45	M	AA	S	RIGHT			AA	Ad. Adenoma	colon	FFPE
1684	67	M	AA		LEFT			AA	Ad. Adenoma	colon	FFPE
1686	53	M	A		RIGHT			AA	Adenoma	colon	FFPE
1687	54	F	AA		RIGHT			AA	Ad. Adenoma	colon	FFPE
1688	67	F	A		RIGHT			AA	Adenoma	colon	FFPE
1689	59	M	A		LEFT			AA	Adenoma	colon	FFPE
1691	54	M	A		RIGHT			AA	Adenoma	colon	FFPE
1692	52	F	A		LEFT			AA	Adenoma	colon	FFPE
1693	60	F	A		R&L			AA	Adenoma	colon	FFPE
1695	48	M	A		R&L			AA	Adenoma	colon	FFPE
1696	65	F	AA		RIGHT			AA	Ad. Adenoma	colon	FFPE
1697	53	M	A		RIGHT			AA	Adenoma	colon	FFPE
1698	54	M	A		RIGHT			AA	Adenoma	colon	FFPE
1699	54	M	AA		LEFT			AA	Ad. Adenoma	colon	FFPE
1701	56	F	A		LEFT			AA	Adenoma	colon	FFPE
1702	37	F	A		LEFT			AA	Adenoma	colon	FFPE
1703	59	M	T		RIGHT			AA	CRC	colon	FFPE
1704	56	M	A		LEFT			AA	Adenoma	colon	FFPE
1705	52	F	A		RIGHT			AA	Adenoma	colon	FFPE
1706	54	M	AA		RIGHT			AA	Ad. Adenoma	colon	FFPE
1707	73	M	A		RIGHT			AA	Adenoma	colon	FFPE
1708	61	M	A					AA	Adenoma	colon	FFPE
1710	53	M	A		RIGHT			AA	Adenoma	colon	FFPE
1711	65	M	AA		RIGHT			AA	Ad. Adenoma	colon	FFPE
1713	58	M	A		RIGHT			AA	Adenoma	colon	FFPE
1714	51	M	A		LEFT			AA	Adenoma	colon	FFPE
1715	55	M	A		LEFT			AA	Ad. Adenoma	colon	FFPE
1717	76	F	A		RIGHT			AA	Adenoma	colon	FFPE
1719	65	F	A		LEFT			AA	Adenoma	colon	FFPE
1720	70	F	A		RIGHT			AA	Adenoma	colon	FFPE
1721	54	M	A		RIGHT			AA	Adenoma	colon	FFPE
1722	61	M	A		RIGHT			AA	Adenoma	colon	FFPE
1723	56	M	A		RIGHT			AA	Adenoma	colon	FFPE
1724	79	F	A		LEFT			AA	Adenoma	colon	FFPE
1725	60	M	A		R&L			AA	Adenoma	colon	FFPE
1726	54	M	A		RIGHT			AA	Adenoma	colon	FFPE
1727	55	M	A		R&L			AA	Adenoma	colon	FFPE
1729	65	F	A		RIGHT			AA	Adenoma	colon	FFPE
1730	71	M	A		RIGHT			AA	Adenoma	colon	FFPE
428	78	M	T		RIGHT	T3N2MX	III	AA	CRC	colon	FFPE
576	58	F	A		RIGHT			AA	Adenoma	colon	FFPE
845	55	F	A		LEFT			AA	Adenoma	colon	FFPE
886	64	M	AA		RIGHT			AA	Ad. Adenoma	colon	FFPE
889	57	M	A		RIGHT			AA	Adenoma	colon	FFPE
937	53	M	A		RIGHT			AA	Adenoma	colon	FFPE
955	56	M	P		LEFT			AA	HYPERPLASTIC POLYP	colon	FFPE
