# Supplementary material for: Distinctive DNA mismatch repair and APC rare variants in African Americans with colorectal neoplasia
Source: Oncotarget. 2017 Oct 7;8(59):99966–77. doi: 10.18632/oncotarget.21557 (PMC5725144; doi:10.18632/oncotarget.21557)
Supplement: Supplementary file 3 [file oncotarget-08-99966-s003.xlsx]

## Sheet: AA.MSH3
Chr	Pos	Ref	Var	Gene	Number of samples: African American-Normal (30)	Number of samples: African American-Adenoma (21)	Number of samples: African American-Ad. Adenoma (33)	Number of samples: African American-CRC (56)	Total	Novel	Type	Amino-acid change	1000 genomes	dbSNP 138	Polyphen2	PFAM domain overlapping variant
5	79950553	C	T	MSH3	0	0	0	1	1	1	nonsynonymous SNV	MSH3:NM_002439:exon1:c.C7T:p.R3C			D
5	79950566	C	T	MSH3	0	0	0	1	1	1	nonsynonymous SNV	MSH3:NM_002439:exon1:c.C20T:p.A7V			B
5	79950571	G	A	MSH3	0	0	0	1	1	1	nonsynonymous SNV	MSH3:NM_002439:exon1:c.G25A:p.G9S			B
5	79950590	G	A	MSH3	0	0	0	1	1	1	nonsynonymous SNV	MSH3:NM_002439:exon1:c.G44A:p.S15N			B
5	79950599	C	T	MSH3	0	0	1	0	1	1	nonsynonymous SNV	MSH3:NM_002439:exon1:c.C53T:p.P18L			B
5	79950607	C	T	MSH3	1	0	0	0	1	1	stopgain	MSH3:NM_002439:exon1:c.C61T:p.Q21X
5	79950610	G	A	MSH3	0	0	0	1	1	1	nonsynonymous SNV	MSH3:NM_002439:exon1:c.G64A:p.A22T			B
5	79950611	C	T	MSH3	0	0	0	1	1	1	nonsynonymous SNV	MSH3:NM_002439:exon1:c.C65T:p.A22V			B
5	79950635	C	T	MSH3	0	0	0	1	1	1	nonsynonymous SNV	MSH3:NM_002439:exon1:c.C89T:p.S30F			P
5	79950640	G	A	MSH3	0	0	0	1	1	1	nonsynonymous SNV	MSH3:NM_002439:exon1:c.G94A:p.G32R			D
5	79950656	C	T	MSH3	0	0	0	1	1	1	nonsynonymous SNV	MSH3:NM_002439:exon1:c.C110T:p.T37I			B
5	79950659	C	T	MSH3	0	1	0	0	1	1	nonsynonymous SNV	MSH3:NM_002439:exon1:c.C113T:p.S38F			B
5	79950668	C	T	MSH3	0	0	1	0	1	1	nonsynonymous SNV	MSH3:NM_002439:exon1:c.C122T:p.T41I			B
5	79950671	G	A	MSH3	0	0	0	1	1	1	nonsynonymous SNV	MSH3:NM_002439:exon1:c.G125A:p.G42D			B
5	79950676	G	A	MSH3	0	0	0	1	1	1	nonsynonymous SNV	MSH3:NM_002439:exon1:c.G130A:p.A44T			B
5	79950752	C	T	MSH3	0	0	0	1	1	1	nonsynonymous SNV	MSH3:NM_002439:exon1:c.C206T:p.P69L			B
5	79950761	C	T	MSH3	0	0	0	1	1	1	nonsynonymous SNV	MSH3:NM_002439:exon1:c.C215T:p.P72L			B
5	79950763	C	T	MSH3	1	0	0	0	1	1	nonsynonymous SNV	MSH3:NM_002439:exon1:c.C217T:p.P73S			B
5	79952256	G	T	MSH3	0	1	0	0	1	1	nonsynonymous SNV	MSH3:NM_002439:exon2:c.G264T:p.K88N			D
5	79952266	G	A	MSH3	0	0	1	0	1	1	nonsynonymous SNV	MSH3:NM_002439:exon2:c.G274A:p.E92K			P
5	79952275	G	A	MSH3	0	0	0	1	1	1	nonsynonymous SNV	MSH3:NM_002439:exon2:c.G283A:p.G95R			P
5	79952278	C	T	MSH3	0	0	0	1	1	1	nonsynonymous SNV	MSH3:NM_002439:exon2:c.C286T:p.P96S			P
5	79952279	C	T	MSH3	1	0	0	0	1	0	nonsynonymous SNV	MSH3:NM_002439:exon2:c.C287T:p.P96L		rs373436584	P
5	79952308	C	T	MSH3	0	0	0	1	1	1	stopgain	MSH3:NM_002439:exon2:c.C316T:p.Q106X
5	79952314	G	A	MSH3	0	1	0	0	1	1	nonsynonymous SNV	MSH3:NM_002439:exon2:c.G322A:p.E108K			B
5	79952317	G	A	MSH3	0	0	0	1	1	1	nonsynonymous SNV	MSH3:NM_002439:exon2:c.G325A:p.G109R			P
5	79952320	G	A	MSH3	0	0	0	1	1	1	nonsynonymous SNV	MSH3:NM_002439:exon2:c.G328A:p.G110R			B
5	79952324	G	A	MSH3	0	0	1	0	1	1	nonsynonymous SNV	MSH3:NM_002439:exon2:c.G332A:p.S111N			B
5	79952326	G	A	MSH3	0	0	1	0	1	0	nonsynonymous SNV	MSH3:NM_002439:exon2:c.G334A:p.D112N		rs200930907	B
5	79952336	T	C	MSH3	0	0	1	0	1	1	nonsynonymous SNV	MSH3:NM_002439:exon2:c.T344C:p.M115T			B
5	79952337	G	A	MSH3	0	0	0	1	1	1	nonsynonymous SNV	MSH3:NM_002439:exon2:c.G345A:p.M115I			B
5	79952339	C	T	MSH3	0	0	0	1	1	1	nonsynonymous SNV	MSH3:NM_002439:exon2:c.C347T:p.S116F			P
5	79952342	G	A	MSH3	0	0	0	1	1	1	nonsynonymous SNV	MSH3:NM_002439:exon2:c.G350A:p.G117D			B
5	79960974	G	A	MSH3	0	0	0	1	1	1	nonsynonymous SNV	MSH3:NM_002439:exon3:c.G371A:p.C124Y			B
5	79960980	G	A	MSH3	0	0	0	1	1	1	nonsynonymous SNV	MSH3:NM_002439:exon3:c.G377A:p.R126K			B
5	79960986	G	A	MSH3	0	0	0	1	1	1	nonsynonymous SNV	MSH3:NM_002439:exon3:c.G383A:p.R128K			B
5	79961025	G	A	MSH3	0	0	1	0	1	1	nonsynonymous SNV	MSH3:NM_002439:exon3:c.G422A:p.C141Y			D
5	79961036	G	A	MSH3	0	0	0	1	1	1	nonsynonymous SNV	MSH3:NM_002439:exon3:c.G433A:p.A145T			P
5	79961052	G	A	MSH3	0	0	1	0	1	1	nonsynonymous SNV	MSH3:NM_002439:exon3:c.G449A:p.R150K			P
5	79961054	G	A	MSH3	0	0	0	1	1	1	nonsynonymous SNV	MSH3:NM_002439:exon3:c.G451A:p.V151I			B
5	79961057	C	T	MSH3	0	0	0	1	1	0	stopgain	MSH3:NM_002439:exon3:c.C454T:p.Q152X
5	79961061	C	T	MSH3	0	0	0	1	1	1	nonsynonymous SNV	MSH3:NM_002439:exon3:c.C458T:p.T153I			P
5	79961075	G	A	MSH3	0	0	0	1	1	1	nonsynonymous SNV	MSH3:NM_002439:exon3:c.G472A:p.E158K			B
5	79961079	G	A	MSH3	0	0	0	1	1	1	nonsynonymous SNV	MSH3:NM_002439:exon3:c.G476A:p.R159K			B
5	79961085	C	T	MSH3	0	0	0	1	1	1	nonsynonymous SNV	MSH3:NM_002439:exon3:c.C482T:p.A161V			P
5	79961087	G	A	MSH3	0	1	0	0	1	1	nonsynonymous SNV	MSH3:NM_002439:exon3:c.G484A:p.V162I			B
5	79961094	C	T	MSH3	0	0	0	1	1	1	nonsynonymous SNV	MSH3:NM_002439:exon3:c.C491T:p.P164L			P
5	79961103	C	T	MSH3	0	0	0	1	1	1	nonsynonymous SNV	MSH3:NM_002439:exon3:c.C500T:p.T167I			P
5	79961111	G	A	MSH3	0	0	0	1	1	1	nonsynonymous SNV	MSH3:NM_002439:exon3:c.G508A:p.D170N			B
5	79961115	A	G	MSH3	0	0	0	1	1	1	nonsynonymous SNV	MSH3:NM_002439:exon3:c.A512G:p.D171G			B
5	79961141	G	A	MSH3	0	0	0	1	1	1	nonsynonymous SNV	MSH3:NM_002439:exon3:c.G538A:p.A180T			B
5	79961148	C	T	MSH3	0	0	0	1	1	1	nonsynonymous SNV	MSH3:NM_002439:exon3:c.C545T:p.S182F			P
5	79961151	C	T	MSH3	0	0	1	0	1	1	nonsynonymous SNV	MSH3:NM_002439:exon3:c.C548T:p.S183F			P
5	79961162	A	C	MSH3	0	0	0	1	1	1	nonsynonymous SNV	MSH3:NM_002439:exon3:c.A559C:p.K187Q			P
5	79965916	G	A	MSH3	0	0	0	1	1	1	nonsynonymous SNV	MSH3:NM_002439:exon4:c.G580A:p.D194N			B
5	79965923	C	T	MSH3	0	0	0	1	1	1	nonsynonymous SNV	MSH3:NM_002439:exon4:c.C587T:p.T196I			B
5	79965925	C	T	MSH3	0	0	0	1	1	1	nonsynonymous SNV	MSH3:NM_002439:exon4:c.C589T:p.L197F			B
5	79965931	G	A	MSH3	0	0	0	1	1	1	nonsynonymous SNV	MSH3:NM_002439:exon4:c.G595A:p.D199N			B
5	79965959	C	T	MSH3	0	0	0	1	1	1	nonsynonymous SNV	MSH3:NM_002439:exon4:c.C623T:p.T208I			B
5	79965962	G	A	MSH3	0	0	0	1	1	1	nonsynonymous SNV	MSH3:NM_002439:exon4:c.G626A:p.S209N			B
5	79965964	C	T	MSH3	0	0	0	1	1	1	nonsynonymous SNV	MSH3:NM_002439:exon4:c.C628T:p.H210Y			B
5	79965976	C	T	MSH3	0	0	0	1	1	1	stopgain	MSH3:NM_002439:exon4:c.C640T:p.Q214X
5	79965983	C	T	MSH3	0	0	0	1	1	1	nonsynonymous SNV	MSH3:NM_002439:exon4:c.C647T:p.T216I			B
5	79965985	G	A	MSH3	0	0	0	1	1	1	nonsynonymous SNV	MSH3:NM_002439:exon4:c.G649A:p.A217T			B
5	79966033	G	A	MSH3	0	0	0	1	1	1	nonsynonymous SNV	MSH3:NM_002439:exon4:c.G697A:p.E233K			D	MutS_I
5	79966048	G	A	MSH3	0	0	1	0	1	1	nonsynonymous SNV	MSH3:NM_002439:exon4:c.G712A:p.E238K			P	MutS_I
5	79966069	G	A	MSH3	0	0	1	0	1	1	nonsynonymous SNV	MSH3:NM_002439:exon4:c.G733A:p.D245N			D	MutS_I
5	79966072	G	A	MSH3	0	0	0	1	1	1	nonsynonymous SNV	MSH3:NM_002439:exon4:c.G736A:p.A246T			P	MutS_I
5	79966075	G	GT	MSH3	0	0	1	0	1	1	frameshift substitution	MSH3:NM_002439:exon4:c.739_739delinsGT				MutS_I
5	79966082	G	A	MSH3	0	0	0	1	1	0	nonsynonymous SNV	MSH3:NM_002439:exon4:c.G746A:p.C249Y			P	MutS_I
5	79966087	G	A	MSH3	0	0	0	1	1	1	nonsynonymous SNV	MSH3:NM_002439:exon4:c.G751A:p.E251K			D	MutS_I
5	79966106	G	A	MSH3	0	0	0	1	1	1	nonsynonymous SNV	MSH3:NM_002439:exon4:c.G770A:p.R257K			D	MutS_I
5	79966114	G	A	MSH3	0	0	0	1	1	1	nonsynonymous SNV	MSH3:NM_002439:exon4:c.G778A:p.G260R			D	MutS_I
5	79966117	G	A	MSH3	0	0	0	1	1	1	nonsynonymous SNV	MSH3:NM_002439:exon4:c.G781A:p.E261K			P	MutS_I
5	79968070	C	G	MSH3	0	0	0	1	1	1	nonsynonymous SNV	MSH3:NM_002439:exon5:c.C800G:p.A267G			D	MutS_I
5	79968073	G	A	MSH3	0	0	0	1	1	1	nonsynonymous SNV	MSH3:NM_002439:exon5:c.G803A:p.R268Q			D	MutS_I
5	79968079	T	C	MSH3	0	0	0	1	1	1	nonsynonymous SNV	MSH3:NM_002439:exon5:c.T809C:p.L270P			D	MutS_I
5	79968118	C	T	MSH3	0	0	0	1	1	1	nonsynonymous SNV	MSH3:NM_002439:exon5:c.C848T:p.A283V			D	MutS_I
5	79968130	C	T	MSH3	0	0	0	1	1	1	nonsynonymous SNV	MSH3:NM_002439:exon5:c.C860T:p.T287I			D	MutS_I
5	79968136	G	A	MSH3	0	0	0	1	1	1	nonsynonymous SNV	MSH3:NM_002439:exon5:c.G866A:p.R289K			D	MutS_I
5	79968154	G	A	MSH3	0	0	0	1	1	1	nonsynonymous SNV	MSH3:NM_002439:exon5:c.G884A:p.R295H			D	MutS_I
5	79968156	C	A	MSH3	0	0	0	1	1	1	nonsynonymous SNV	MSH3:NM_002439:exon5:c.C886A:p.R296S			D	MutS_I
5	79968162	G	A	MSH3	0	0	1	0	1	1	nonsynonymous SNV	MSH3:NM_002439:exon5:c.G892A:p.V298M			D	MutS_I
5	79968165	G	A	MSH3	0	0	0	1	1	1	nonsynonymous SNV	MSH3:NM_002439:exon5:c.G895A:p.A299T			D	MutS_I
5	79968560	G	A	MSH3	0	0	0	1	1	1	nonsynonymous SNV	MSH3:NM_002439:exon6:c.G910A:p.V304M			D	MutS_I
5	79968563	G	A	MSH3	0	0	0	1	1	1	nonsynonymous SNV	MSH3:NM_002439:exon6:c.G913A:p.G305R			D	MutS_I
5	79968566	G	A	MSH3	0	0	1	0	1	1	nonsynonymous SNV	MSH3:NM_002439:exon6:c.G916A:p.V306I			D	MutS_I
5	79968585	C	T	MSH3	0	0	0	1	1	1	nonsynonymous SNV	MSH3:NM_002439:exon6:c.C935T:p.T312I			D	MutS_I
5	79968605	G	A	MSH3	0	0	0	1	1	1	nonsynonymous SNV	MSH3:NM_002439:exon6:c.G955A:p.G319R			D	MutS_I
5	79968606	G	A	MSH3	0	0	0	1	1	1	nonsynonymous SNV	MSH3:NM_002439:exon6:c.G956A:p.G319E			D	MutS_I
5	79968608	G	A	MSH3	0	0	1	0	1	1	nonsynonymous SNV	MSH3:NM_002439:exon6:c.G958A:p.D320N			P	MutS_I
5	79968617	A	G	MSH3	0	0	0	1	1	1	nonsynonymous SNV	MSH3:NM_002439:exon6:c.A967G:p.S323G			B	MutS_I
5	79968621	C	T	MSH3	0	0	0	1	1	1	nonsynonymous SNV	MSH3:NM_002439:exon6:c.C971T:p.S324L			P	MutS_I
5	79968630	C	T	MSH3	0	0	0	1	1	1	nonsynonymous SNV	MSH3:NM_002439:exon6:c.C980T:p.S327F			D	MutS_I
5	79968663	C	T	MSH3	0	0	0	1	1	1	nonsynonymous SNV	MSH3:NM_002439:exon6:c.C1013T:p.T338I			D	MutS_I
5	79968672	G	A	MSH3	0	0	0	1	1	1	nonsynonymous SNV	MSH3:NM_002439:exon6:c.G1022A:p.G341E			D	MutS_I
5	79968674	G	A	MSH3	0	0	0	1	1	1	nonsynonymous SNV	MSH3:NM_002439:exon6:c.G1024A:p.E342K			D	MutS_I
5	79970811	C	T	MSH3	1	0	0	0	1	1	nonsynonymous SNV	MSH3:NM_002439:exon7:c.C1037T:p.P346L			B
5	79970826	A	G	MSH3	0	0	1	0	1	1	nonsynonymous SNV	MSH3:NM_002439:exon7:c.A1052G:p.D351G			B
5	79970840	G	A	MSH3	0	0	0	1	1	1	nonsynonymous SNV	MSH3:NM_002439:exon7:c.G1066A:p.V356I			B
5	79970858	G	A	MSH3	0	0	0	1	1	1	nonsynonymous SNV	MSH3:NM_002439:exon7:c.G1084A:p.D362N			D
5	79970865	C	T	MSH3	0	0	0	1	1	1	nonsynonymous SNV	MSH3:NM_002439:exon7:c.C1091T:p.S364F			P
5	79970868	C	T	MSH3	0	0	1	0	1	1	nonsynonymous SNV	MSH3:NM_002439:exon7:c.C1094T:p.T365I			P
5	79970889	C	T	MSH3	0	0	0	1	1	1	nonsynonymous SNV	MSH3:NM_002439:exon7:c.C1115T:p.S372F			P	MutS_II
5	79970891	G	A	MSH3	0	0	0	1	1	1	nonsynonymous SNV	MSH3:NM_002439:exon7:c.G1117A:p.E373K			D	MutS_II
5	79970912	G	A	MSH3	0	0	0	1	1	1	nonsynonymous SNV	MSH3:NM_002439:exon7:c.G1138A:p.D380N			D	MutS_II
5	79974750	T	C	MSH3	0	0	0	1	1	1	nonsynonymous SNV	MSH3:NM_002439:exon8:c.T1178C:p.V393A			D	MutS_II
5	79974756	C	T	MSH3	0	0	0	1	1	1	nonsynonymous SNV	MSH3:NM_002439:exon8:c.C1184T:p.P395L			D	MutS_II
5	79974764	G	A	MSH3	0	0	0	1	1	1	nonsynonymous SNV	MSH3:NM_002439:exon8:c.G1192A:p.G398S			D	MutS_II
5	79974773	G	A	MSH3	0	0	0	1	1	1	nonsynonymous SNV	MSH3:NM_002439:exon8:c.G1201A:p.V401M			B	MutS_II
5	79974807	C	T	MSH3	0	0	0	1	1	1	nonsynonymous SNV	MSH3:NM_002439:exon8:c.C1235T:p.S412L			B	MutS_II
5	79974809	G	T	MSH3	0	0	0	1	1	1	stopgain	MSH3:NM_002439:exon8:c.G1237T:p.E413X				MutS_II
5	79974828	C	T	MSH3	0	0	0	1	1	1	nonsynonymous SNV	MSH3:NM_002439:exon8:c.C1256T:p.S419L			B	MutS_II
5	79974840	C	T	MSH3	0	0	0	1	1	1	nonsynonymous SNV	MSH3:NM_002439:exon8:c.C1268T:p.P423L			B	MutS_II
5	79974842	G	A	MSH3	0	0	1	0	1	1	nonsynonymous SNV	MSH3:NM_002439:exon8:c.G1270A:p.V424I			D	MutS_II
5	79974845	G	A	MSH3	0	0	1	0	1	1	nonsynonymous SNV	MSH3:NM_002439:exon8:c.G1273A:p.E425K			D	MutS_II
5	79974854	C	T	MSH3	0	0	1	0	1	1	nonsynonymous SNV	MSH3:NM_002439:exon8:c.C1282T:p.L428F			D	MutS_II
5	79974857	C	T	MSH3	0	0	0	1	1	1	nonsynonymous SNV	MSH3:NM_002439:exon8:c.C1285T:p.P429S			D	MutS_II
5	79974858	C	T	MSH3	0	0	0	1	1	1	nonsynonymous SNV	MSH3:NM_002439:exon8:c.C1286T:p.P429L			D	MutS_II
5	79974879	C	T	MSH3	0	0	0	1	1	1	nonsynonymous SNV	MSH3:NM_002439:exon8:c.C1307T:p.T436I			D	MutS_II
5	79974885	C	T	MSH3	0	0	0	1	1	0	nonsynonymous SNV	MSH3:NM_002439:exon8:c.C1313T:p.A438V		rs35121792	B	MutS_II
5	79974893	C	T	MSH3	0	0	0	1	1	1	nonsynonymous SNV	MSH3:NM_002439:exon8:c.C1321T:p.H441Y			P	MutS_II
5	80021273	G	A	MSH3	0	0	0	1	1	1	nonsynonymous SNV	MSH3:NM_002439:exon9:c.G1342A:p.V448M			P	MutS_II
5	80021279	G	A	MSH3	0	0	0	1	1	1	nonsynonymous SNV	MSH3:NM_002439:exon9:c.G1348A:p.D450N			D	MutS_II
5	80021286	G	A	MSH3	0	0	0	1	1	1	nonsynonymous SNV	MSH3:NM_002439:exon9:c.G1355A:p.R452K			D	MutS_II
5	80021291	C	T	MSH3	0	1	0	0	1	1	stopgain	MSH3:NM_002439:exon9:c.C1360T:p.R454X				MutS_II
5	80021305	G	A	MSH3	0	0	0	1	1	1	nonsynonymous SNV	MSH3:NM_002439:exon9:c.G1374A:p.M458I			D	MutS_II
5	80021321	G	A	MSH3	0	0	0	1	1	1	nonsynonymous SNV	MSH3:NM_002439:exon9:c.G1390A:p.E464K			P	MutS_II
5	80021330	C	T	MSH3	1	0	0	0	1	1	nonsynonymous SNV	MSH3:NM_002439:exon9:c.C1399T:p.H467Y			P	MutS_II
5	80021343	C	T	MSH3	0	0	0	1	1	1	nonsynonymous SNV	MSH3:NM_002439:exon9:c.C1412T:p.A471V			B	MutS_II
5	80021349	C	T	MSH3	0	0	1	0	1	1	nonsynonymous SNV	MSH3:NM_002439:exon9:c.C1418T:p.T473I			B	MutS_II
5	80021352	A	G	MSH3	0	1	0	0	1	1	nonsynonymous SNV	MSH3:NM_002439:exon9:c.A1421G:p.E474G			P	MutS_II
5	80021384	G	A	MSH3	0	0	0	1	1	1	nonsynonymous SNV	MSH3:NM_002439:exon9:c.G1453A:p.G485S			D	MutS_II
5	80024685	C	T	MSH3	0	0	0	1	1	1	nonsynonymous SNV	MSH3:NM_002439:exon10:c.C1469T:p.S490F			D	MutS_II
5	80024718	G	A	MSH3	0	1	0	0	1	1	nonsynonymous SNV	MSH3:NM_002439:exon10:c.G1502A:p.C501Y			D	MutS_II
5	80024721	C	T	MSH3	0	0	1	0	1	1	nonsynonymous SNV	MSH3:NM_002439:exon10:c.C1505T:p.S502F			D	MutS_II
5	80024727	C	T	MSH3	0	0	0	1	1	1	nonsynonymous SNV	MSH3:NM_002439:exon10:c.C1511T:p.A504V			D	MutS_II
5	80024750	G	A	MSH3	0	0	0	1	1	1	nonsynonymous SNV	MSH3:NM_002439:exon10:c.G1534A:p.E512K			P	MutS_II
5	80024763	A	G	MSH3	0	0	0	1	1	1	nonsynonymous SNV	MSH3:NM_002439:exon10:c.A1547G:p.E516G			P	MutS_II
5	80024780	C	T	MSH3	0	0	0	1	1	1	nonsynonymous SNV	MSH3:NM_002439:exon10:c.C1564T:p.P522S			B	MutS_II
5	80024781	C	T	MSH3	0	0	0	1	1	1	nonsynonymous SNV	MSH3:NM_002439:exon10:c.C1565T:p.P522L			P	MutS_II
5	80037285	A	C	MSH3	0	0	1	0	1	0	nonsynonymous SNV	MSH3:NM_002439:exon11:c.A1571C:p.N524T	0.0009	rs55724159	P	MutS_II
5	80037293	C	T	MSH3	0	0	0	1	1	1	stopgain	MSH3:NM_002439:exon11:c.C1579T:p.Q527X
5	80037300	C	T	MSH3	0	0	0	1	1	1	nonsynonymous SNV	MSH3:NM_002439:exon11:c.C1586T:p.S529L			D
5	80037303	G	A	MSH3	0	0	1	0	1	1	nonsynonymous SNV	MSH3:NM_002439:exon11:c.G1589A:p.S530N			B
5	80037319	G	A	MSH3	1	0	0	0	1	1	nonsynonymous SNV	MSH3:NM_002439:exon11:c.G1605A:p.M535I			D	MutS_III
5	80037330	G	A	MSH3	0	0	0	1	1	1	nonsynonymous SNV	MSH3:NM_002439:exon11:c.G1616A:p.G539E			D	MutS_III
5	80040328	G	A	MSH3	0	0	0	1	1	1	nonsynonymous SNV	MSH3:NM_002439:exon12:c.G1657A:p.D553N			B	MutS_III
5	80040333	G	A	MSH3	0	0	0	1	1	1	nonsynonymous SNV	MSH3:NM_002439:exon12:c.G1662A:p.M554I			B	MutS_III
5	80040343	G	A	MSH3	0	0	0	1	1	1	nonsynonymous SNV	MSH3:NM_002439:exon12:c.G1672A:p.G558R			D	MutS_III
5	80040347	G	A	MSH3	0	0	0	1	1	1	nonsynonymous SNV	MSH3:NM_002439:exon12:c.G1676A:p.S559N			D	MutS_III
5	80040356	G	A	MSH3	0	0	0	1	1	1	stopgain	MSH3:NM_002439:exon12:c.G1685A:p.W562X				MutS_III
5	80040357	G	A	MSH3	0	0	0	1	1	1	stopgain	MSH3:NM_002439:exon12:c.G1686A:p.W562X				MutS_III
5	80040371	C	T	MSH3	0	0	0	1	1	1	nonsynonymous SNV	MSH3:NM_002439:exon12:c.C1700T:p.T567I			D	MutS_III
5	80040377	C	T	MSH3	0	0	0	1	1	1	nonsynonymous SNV	MSH3:NM_002439:exon12:c.C1706T:p.T569I			D	MutS_III
5	80040392	G	A	MSH3	0	0	0	1	1	1	nonsynonymous SNV	MSH3:NM_002439:exon12:c.G1721A:p.R574Q			D	MutS_III
5	80040421	C	T	MSH3	0	0	0	1	1	1	nonsynonymous SNV	MSH3:NM_002439:exon12:c.C1750T:p.L584F			D	MutS_III
5	80040434	G	A	MSH3	0	0	0	1	1	1	nonsynonymous SNV	MSH3:NM_002439:exon12:c.G1763A:p.R588K			B	MutS_III
5	80057376	C	T	MSH3	0	0	0	1	1	1	nonsynonymous SNV	MSH3:NM_002439:exon13:c.C1775T:p.A592V			P	MutS_III
5	80057387	G	A	MSH3	0	0	0	1	1	1	nonsynonymous SNV	MSH3:NM_002439:exon13:c.G1786A:p.A596T			D	MutS_III
5	80057394	C	T	MSH3	0	0	0	1	1	1	nonsynonymous SNV	MSH3:NM_002439:exon13:c.C1793T:p.S598L			D	MutS_III
5	80057396	G	A	MSH3	0	0	0	1	1	1	nonsynonymous SNV	MSH3:NM_002439:exon13:c.G1795A:p.E599K			D	MutS_III
5	80057399	G	A	MSH3	0	0	0	1	1	1	nonsynonymous SNV	MSH3:NM_002439:exon13:c.G1798A:p.V600I			B	MutS_III
5	80057400	T	C	MSH3	0	0	0	1	1	1	nonsynonymous SNV	MSH3:NM_002439:exon13:c.T1799C:p.V600A			P	MutS_III
5	80057417	A	G	MSH3	0	0	0	1	1	1	nonsynonymous SNV	MSH3:NM_002439:exon13:c.A1816G:p.S606G			P	MutS_III
5	80057435	G	A	MSH3	0	0	0	1	1	1	nonsynonymous SNV	MSH3:NM_002439:exon13:c.G1834A:p.E612K			B	MutS_III
5	80057459	G	A	MSH3	0	0	0	1	1	0	nonsynonymous SNV	MSH3:NM_002439:exon13:c.G1858A:p.D620N		rs200337887	D	MutS_III
5	80057489	C	T	MSH3	0	0	0	1	1	1	nonsynonymous SNV	MSH3:NM_002439:exon13:c.C1888T:p.H630Y			D
5	80063812	C	T	MSH3	0	0	0	1	1	1	stopgain	MSH3:NM_002439:exon14:c.C1957T:p.Q653X
5	80063815	G	A	MSH3	0	0	0	1	1	1	nonsynonymous SNV	MSH3:NM_002439:exon14:c.G1960A:p.A654T			B
5	80063834	A	T	MSH3	0	0	0	1	1	1	nonsynonymous SNV	MSH3:NM_002439:exon14:c.A1979T:p.N660I			P
5	80063849	C	T	MSH3	0	0	1	0	1	1	nonsynonymous SNV	MSH3:NM_002439:exon14:c.C1994T:p.S665L			D
5	80063857	C	T	MSH3	0	0	0	1	1	1	nonsynonymous SNV	MSH3:NM_002439:exon14:c.C2002T:p.L668F			D
5	80063864	C	T	MSH3	0	0	0	1	1	1	nonsynonymous SNV	MSH3:NM_002439:exon14:c.C2009T:p.T670I			P
5	80063866	G	A	MSH3	0	0	1	0	1	1	nonsynonymous SNV	MSH3:NM_002439:exon14:c.G2011A:p.V671I			B
5	80063881	C	T	MSH3	0	0	0	1	1	1	nonsynonymous SNV	MSH3:NM_002439:exon14:c.C2026T:p.P676S			D
5	80063884	G	A	MSH3	0	0	1	0	1	1	nonsynonymous SNV	MSH3:NM_002439:exon14:c.G2029A:p.E677K			P
5	80063887	C	T	MSH3	0	0	1	0	1	0	nonsynonymous SNV	MSH3:NM_002439:exon14:c.C2032T:p.L678F			D
5	80063890	C	T	MSH3	0	0	1	0	1	1	nonsynonymous SNV	MSH3:NM_002439:exon14:c.C2035T:p.L679F			D
5	80063897	C	T	MSH3	0	0	0	1	1	1	nonsynonymous SNV	MSH3:NM_002439:exon14:c.C2042T:p.P681L			D
5	80063899	G	A	MSH3	0	0	1	0	1	1	nonsynonymous SNV	MSH3:NM_002439:exon14:c.G2044A:p.V682M			D
5	80063920	C	T	MSH3	0	0	0	1	1	1	nonsynonymous SNV	MSH3:NM_002439:exon14:c.C2065T:p.L689F			D
5	80063926	G	A	MSH3	0	0	0	1	1	1	nonsynonymous SNV	MSH3:NM_002439:exon14:c.G2071A:p.E691K			D
5	80064655	G	A	MSH3	0	0	1	0	1	1	nonsynonymous SNV	MSH3:NM_002439:exon15:c.G2086A:p.V696I			B
5	80064680	A	G	MSH3	0	0	0	1	1	1	nonsynonymous SNV	MSH3:NM_002439:exon15:c.A2111G:p.K704R			P
5	80064682	G	A	MSH3	0	0	0	1	1	1	nonsynonymous SNV	MSH3:NM_002439:exon15:c.G2113A:p.D705N			D
5	80064691	G	A	MSH3	0	0	1	0	1	1	nonsynonymous SNV	MSH3:NM_002439:exon15:c.G2122A:p.D708N			B
5	80064697	C	T	MSH3	0	0	0	1	1	1	nonsynonymous SNV	MSH3:NM_002439:exon15:c.C2128T:p.P710S			D
5	80064749	G	A	MSH3	0	1	0	0	1	0	nonsynonymous SNV	MSH3:NM_002439:exon15:c.G2180A:p.R727Q		rs148896355	B
5	80064753	G	A	MSH3	0	1	0	0	1	1	nonsynonymous SNV	MSH3:NM_002439:exon15:c.G2184A:p.M728I			B
5	80064754	C	T	MSH3	0	0	1	0	1	1	nonsynonymous SNV	MSH3:NM_002439:exon15:c.C2185T:p.H729Y			D
5	80064760	C	T	MSH3	0	0	0	1	1	1	stopgain	MSH3:NM_002439:exon15:c.C2191T:p.Q731X
5	80064794	C	T	MSH3	0	0	1	0	1	1	nonsynonymous SNV	MSH3:NM_002439:exon15:c.C2225T:p.A742V			B
5	80064796	C	T	MSH3	0	1	0	0	1	1	stopgain	MSH3:NM_002439:exon15:c.C2227T:p.Q743X
5	80064808	G	A	MSH3	0	0	0	1	1	1	nonsynonymous SNV	MSH3:NM_002439:exon15:c.G2239A:p.V747I			D
5	80064812	C	T	MSH3	0	0	0	1	1	1	nonsynonymous SNV	MSH3:NM_002439:exon15:c.C2243T:p.S748L			B
5	80064815	G	A	MSH3	0	0	1	0	1	1	nonsynonymous SNV	MSH3:NM_002439:exon15:c.G2246A:p.G749E			D
5	80064817	C	T	MSH3	0	0	0	1	1	1	stopgain	MSH3:NM_002439:exon15:c.C2248T:p.Q750X
5	80064820	G	A	MSH3	0	0	0	1	1	1	nonsynonymous SNV	MSH3:NM_002439:exon15:c.G2251A:p.E751K			D
5	80071519	A	G	MSH3	0	0	0	1	1	0	nonsynonymous SNV	MSH3:NM_002439:exon16:c.A2260G:p.I754V		rs376208514	B
5	80071522	G	A	MSH3	0	0	1	0	1	1	nonsynonymous SNV	MSH3:NM_002439:exon16:c.G2263A:p.E755K			B
5	80071537	G	A	MSH3	0	0	0	1	1	1	nonsynonymous SNV	MSH3:NM_002439:exon16:c.G2278A:p.A760T			P
5	80071538	C	T	MSH3	0	0	1	0	1	1	nonsynonymous SNV	MSH3:NM_002439:exon16:c.C2279T:p.A760V			B
5	80071544	C	T	MSH3	0	0	0	1	1	1	nonsynonymous SNV	MSH3:NM_002439:exon16:c.C2285T:p.S762F			B
5	80071547	G	A	MSH3	0	0	1	0	1	1	nonsynonymous SNV	MSH3:NM_002439:exon16:c.G2288A:p.C763Y			D
5	80071556	C	T	MSH3	0	0	0	1	1	1	nonsynonymous SNV	MSH3:NM_002439:exon16:c.C2297T:p.T766I			P
5	80071564	G	A	MSH3	0	0	0	1	1	1	nonsynonymous SNV	MSH3:NM_002439:exon16:c.G2305A:p.V769I			B
5	80071570	G	A	MSH3	0	0	0	1	1	1	nonsynonymous SNV	MSH3:NM_002439:exon16:c.G2311A:p.V771I			B
5	80071574	G	C	MSH3	0	1	0	0	1	1	nonsynonymous SNV	MSH3:NM_002439:exon16:c.G2315C:p.G772A			D
5	80074547	C	T	MSH3	0	0	0	1	1	1	nonsynonymous SNV	MSH3:NM_002439:exon17:c.C2327T:p.A776V			D
5	80074549	G	A	MSH3	0	0	1	0	1	1	nonsynonymous SNV	MSH3:NM_002439:exon17:c.G2329A:p.V777M			D
5	80074579	G	A	MSH3	0	0	0	1	1	1	nonsynonymous SNV	MSH3:NM_002439:exon17:c.G2359A:p.E787K			D
5	80074600	C	T	MSH3	0	0	0	1	1	1	stopgain	MSH3:NM_002439:exon17:c.C2380T:p.Q794X
5	80074609	G	A	MSH3	0	0	0	1	1	1	nonsynonymous SNV	MSH3:NM_002439:exon17:c.G2389A:p.E797K			D
5	80074618	G	A	MSH3	0	0	0	1	1	1	nonsynonymous SNV	MSH3:NM_002439:exon17:c.G2398A:p.V800I			P
5	80074619	T	C	MSH3	0	0	0	1	1	1	nonsynonymous SNV	MSH3:NM_002439:exon17:c.T2399C:p.V800A			B
5	80074636	G	A	MSH3	0	0	0	1	1	1	nonsynonymous SNV	MSH3:NM_002439:exon17:c.G2416A:p.E806K			D
5	80074641	G	A	MSH3	0	0	0	1	1	1	stopgain	MSH3:NM_002439:exon17:c.G2421A:p.W807X
5	80083392	G	A	MSH3	0	0	1	0	1	1	nonsynonymous SNV	MSH3:NM_002439:exon18:c.G2444A:p.S815N			B
5	80083407	C	T	MSH3	0	0	0	1	1	1	nonsynonymous SNV	MSH3:NM_002439:exon18:c.C2459T:p.S820F			P
5	80083428	A	G	MSH3	0	0	0	1	1	0	nonsynonymous SNV	MSH3:NM_002439:exon18:c.A2480G:p.H827R	0.0005	rs138339194	D
5	80083446	G	A	MSH3	0	0	0	1	1	1	nonsynonymous SNV	MSH3:NM_002439:exon18:c.G2498A:p.C833Y			D
5	80083455	C	T	MSH3	0	1	0	0	1	1	nonsynonymous SNV	MSH3:NM_002439:exon18:c.C2507T:p.S836F			D
5	80083466	G	A	MSH3	0	0	0	1	1	1	nonsynonymous SNV	MSH3:NM_002439:exon18:c.G2518A:p.V840I			D
5	80083470	C	T	MSH3	0	0	0	1	1	1	nonsynonymous SNV	MSH3:NM_002439:exon18:c.C2522T:p.A841V			D
5	80083475	C	T	MSH3	0	0	0	1	1	1	stopgain	MSH3:NM_002439:exon18:c.C2527T:p.Q843X
5	80083478	G	A	MSH3	0	0	1	0	1	1	nonsynonymous SNV	MSH3:NM_002439:exon18:c.G2530A:p.G844R			B
5	80083479	G	A	MSH3	0	0	1	0	1	1	nonsynonymous SNV	MSH3:NM_002439:exon18:c.G2531A:p.G844E			D
5	80083491	G	A	MSH3	0	0	0	1	1	1	nonsynonymous SNV	MSH3:NM_002439:exon18:c.G2543A:p.R848K			D	MutS_V
5	80088553	C	T	MSH3	0	0	0	1	1	1	nonsynonymous SNV	MSH3:NM_002439:exon19:c.C2545T:p.P849S			D	MutS_V
5	80088557	C	T	MSH3	0	0	0	1	1	1	nonsynonymous SNV	MSH3:NM_002439:exon19:c.C2549T:p.T850I			B	MutS_V
5	80088565	G	A	MSH3	0	0	0	1	1	1	nonsynonymous SNV	MSH3:NM_002439:exon19:c.G2557A:p.E853K			B	MutS_V
5	80088593	G	A	MSH3	0	0	0	1	1	1	nonsynonymous SNV	MSH3:NM_002439:exon19:c.G2585A:p.G862E			D	MutS_V
5	80088601	C	T	MSH3	0	0	0	1	1	1	nonsynonymous SNV	MSH3:NM_002439:exon19:c.C2593T:p.P865S			D	MutS_V
5	80088607	A	AC	MSH3	1	0	0	0	1	1	frameshift substitution	MSH3:NM_002439:exon19:c.2599_2599delinsAC				MutS_V
5	80088622	G	T	MSH3	0	0	0	1	1	1	stopgain	MSH3:NM_002439:exon19:c.G2614T:p.G872X				MutS_V
5	80088625	G	A	MSH3	0	0	0	1	1	1	nonsynonymous SNV	MSH3:NM_002439:exon19:c.G2617A:p.E873K			D	MutS_V
5	80088644	C	T	MSH3	0	0	0	1	1	1	nonsynonymous SNV	MSH3:NM_002439:exon19:c.C2636T:p.P879L			D	MutS_V
5	80109406	G	A	MSH3	0	0	0	1	1	1	nonsynonymous SNV	MSH3:NM_002439:exon20:c.G2659A:p.D887N			D	MutS_V
5	80109415	A	G	MSH3	0	0	0	1	1	1	nonsynonymous SNV	MSH3:NM_002439:exon20:c.A2668G:p.R890G			D	MutS_V
5	80109418	G	A	MSH3	0	0	0	1	1	1	nonsynonymous SNV	MSH3:NM_002439:exon20:c.G2671A:p.V891I			D	MutS_V
5	80109423	G	A	MSH3	0	0	0	1	1	1	nonsynonymous SNV	MSH3:NM_002439:exon20:c.G2676A:p.M892I			P	MutS_V
5	80109436	C	T	MSH3	0	0	0	1	1	1	nonsynonymous SNV	MSH3:NM_002439:exon20:c.C2689T:p.P897S			D	MutS_V
5	80109445	G	A	MSH3	0	0	1	0	1	1	nonsynonymous SNV	MSH3:NM_002439:exon20:c.G2698A:p.G900S			D	MutS_V
5	80109446	G	A	MSH3	0	0	0	1	1	1	nonsynonymous SNV	MSH3:NM_002439:exon20:c.G2699A:p.G900D			D	MutS_V
5	80109449	G	A	MSH3	0	0	0	1	1	1	nonsynonymous SNV	MSH3:NM_002439:exon20:c.G2702A:p.G901E			D	MutS_V
5	80109469	C	T	MSH3	0	0	1	0	1	1	stopgain	MSH3:NM_002439:exon20:c.C2722T:p.Q908X				MutS_V
5	80109481	A	G	MSH3	0	0	1	0	1	1	nonsynonymous SNV	MSH3:NM_002439:exon20:c.A2734G:p.I912V			B	MutS_V
5	80109482	T	C	MSH3	0	0	1	0	1	1	nonsynonymous SNV	MSH3:NM_002439:exon20:c.T2735C:p.I912T			P	MutS_V
5	80109490	A	G	MSH3	0	0	0	1	1	0	nonsynonymous SNV	MSH3:NM_002439:exon20:c.A2743G:p.M915V		rs200945869	B	MutS_V
5	80109503	G	A	MSH3	0	0	0	1	1	1	nonsynonymous SNV	MSH3:NM_002439:exon20:c.G2756A:p.G919D			D	MutS_V
5	80109515	C	T	MSH3	0	1	0	0	1	1	nonsynonymous SNV	MSH3:NM_002439:exon20:c.C2768T:p.P923L			B	MutS_V
5	80109518	C	T	MSH3	0	0	0	1	1	1	nonsynonymous SNV	MSH3:NM_002439:exon20:c.C2771T:p.A924V			D	MutS_V
5	80109520	G	A	MSH3	0	0	0	1	1	1	nonsynonymous SNV	MSH3:NM_002439:exon20:c.G2773A:p.E925K			P	MutS_V
5	80109526	G	A	MSH3	0	0	0	1	1	1	nonsynonymous SNV	MSH3:NM_002439:exon20:c.G2779A:p.A927T			P	MutS_V
5	80109536	G	A	MSH3	0	0	1	0	1	1	nonsynonymous SNV	MSH3:NM_002439:exon20:c.G2789A:p.G930E			D	MutS_V
5	80109541	G	A	MSH3	0	0	0	1	1	1	nonsynonymous SNV	MSH3:NM_002439:exon20:c.G2794A:p.V932M			D	MutS_V
5	80109547	G	A	MSH3	0	0	0	1	1	1	nonsynonymous SNV	MSH3:NM_002439:exon20:c.G2800A:p.G934S			D	MutS_V
5	80109557	C	T	MSH3	0	0	0	1	1	1	nonsynonymous SNV	MSH3:NM_002439:exon20:c.C2810T:p.T937I			B	MutS_V
5	80149951	T	G	MSH3	0	0	1	0	1	1	nonsynonymous SNV	MSH3:NM_002439:exon21:c.T2816G:p.M939R			B	MutS_V
5	80149954	G	A	MSH3	0	0	1	0	1	1	nonsynonymous SNV	MSH3:NM_002439:exon21:c.G2819A:p.G940D			D	MutS_V
5	80149963	A	G	MSH3	0	0	1	0	1	1	nonsynonymous SNV	MSH3:NM_002439:exon21:c.A2828G:p.D943G			D	MutS_V
5	80149969	T	C	MSH3	0	0	0	1	1	1	nonsynonymous SNV	MSH3:NM_002439:exon21:c.T2834C:p.I945T			D	MutS_V
5	80149977	G	A	MSH3	0	0	0	1	1	1	nonsynonymous SNV	MSH3:NM_002439:exon21:c.G2842A:p.G948R			D	MutS_V
5	80149995	G	A	MSH3	0	0	0	1	1	1	nonsynonymous SNV	MSH3:NM_002439:exon21:c.G2860A:p.E954K			D	MutS_V
5	80150005	C	T	MSH3	0	0	1	0	1	1	nonsynonymous SNV	MSH3:NM_002439:exon21:c.C2870T:p.T957I			P	MutS_V
5	80150011	C	T	MSH3	0	0	0	1	1	1	nonsynonymous SNV	MSH3:NM_002439:exon21:c.C2876T:p.T959I			D	MutS_V
5	80150031	G	A	MSH3	0	0	0	1	1	1	nonsynonymous SNV	MSH3:NM_002439:exon21:c.G2896A:p.A966T			D	MutS_V
5	80150035	C	T	MSH3	0	0	0	1	1	1	nonsynonymous SNV	MSH3:NM_002439:exon21:c.C2900T:p.T967I			D	MutS_V
5	80150053	T	C	MSH3	1	0	0	0	1	1	nonsynonymous SNV	MSH3:NM_002439:exon21:c.T2918C:p.I973T			D	MutS_V
5	80150103	G	A	MSH3	0	0	0	1	1	1	nonsynonymous SNV	MSH3:NM_002439:exon21:c.G2968A:p.A990T			D	MutS_V
5	80150113	C	T	MSH3	0	0	0	1	1	1	nonsynonymous SNV	MSH3:NM_002439:exon21:c.C2978T:p.T993I			D	MutS_V
5	80150133	G	A	MSH3	0	0	0	1	1	1	nonsynonymous SNV	MSH3:NM_002439:exon21:c.G2998A:p.D1000N			D	MutS_V
5	80160639	C	T	MSH3	0	0	1	0	1	0	nonsynonymous SNV	MSH3:NM_002439:exon22:c.C3008T:p.S1003F			D	MutS_V
5	80160645	C	T	MSH3	0	0	0	1	1	1	nonsynonymous SNV	MSH3:NM_002439:exon22:c.C3014T:p.T1005I			D	MutS_V
5	80160668	C	T	MSH3	0	0	0	1	1	1	nonsynonymous SNV	MSH3:NM_002439:exon22:c.C3037T:p.P1013S			P	MutS_V
5	80160675	G	A	MSH3	0	0	0	1	1	1	nonsynonymous SNV	MSH3:NM_002439:exon22:c.G3044A:p.C1015Y			D	MutS_V
5	80160677	G	A	MSH3	0	0	0	1	1	1	nonsynonymous SNV	MSH3:NM_002439:exon22:c.G3046A:p.E1016K			D	MutS_V
5	80160701	C	T	MSH3	0	0	0	1	1	1	stopgain	MSH3:NM_002439:exon22:c.C3070T:p.Q1024X				MutS_V
5	80160704	G	A	MSH3	0	1	0	0	1	0	nonsynonymous SNV	MSH3:NM_002439:exon22:c.G3073A:p.V1025M		rs375336744	D	MutS_V
5	80160707	G	A	MSH3	0	0	1	0	1	1	nonsynonymous SNV	MSH3:NM_002439:exon22:c.G3076A:p.G1026R			D	MutS_V
5	80160708	G	A	MSH3	0	0	0	1	1	1	nonsynonymous SNV	MSH3:NM_002439:exon22:c.G3077A:p.G1026E			D	MutS_V
5	80160721	G	A	MSH3	0	0	0	1	1	1	nonsynonymous SNV	MSH3:NM_002439:exon22:c.G3090A:p.M1030I			D	MutS_V
5	80160731	G	A	MSH3	0	0	0	1	1	1	nonsynonymous SNV	MSH3:NM_002439:exon22:c.G3100A:p.V1034I			P	MutS_V
5	80160737	G	A	MSH3	0	0	0	1	1	1	nonsynonymous SNV	MSH3:NM_002439:exon22:c.G3106A:p.E1036K			B	MutS_V
5	80160739	G	T	MSH3	0	0	0	1	1	1	nonsynonymous SNV	MSH3:NM_002439:exon22:c.G3108T:p.E1036D			P	MutS_V
5	80160740	G	A	MSH3	0	0	0	1	1	1	nonsynonymous SNV	MSH3:NM_002439:exon22:c.G3109A:p.D1037N			P	MutS_V
5	80160761	G	A	MSH3	0	0	0	1	1	1	nonsynonymous SNV	MSH3:NM_002439:exon22:c.G3130A:p.G1044S			B	MutS_V
5	80168935	G	A	MSH3	0	0	0	1	1	1	nonsynonymous SNV	MSH3:NM_002439:exon23:c.G3131A:p.G1044D			B	MutS_V
5	80168946	C	T	MSH3	0	0	0	1	1	1	stopgain	MSH3:NM_002439:exon23:c.C3142T:p.Q1048X				MutS_V
5	80168955	G	A	MSH3	0	0	0	1	1	1	nonsynonymous SNV	MSH3:NM_002439:exon23:c.G3151A:p.D1051N			P	MutS_V
5	80168986	G	A	MSH3	0	0	0	1	1	1	nonsynonymous SNV	MSH3:NM_002439:exon23:c.G3182A:p.R1061K			B	MutS_V
5	80168988	G	A	MSH3	0	0	0	1	1	1	nonsynonymous SNV	MSH3:NM_002439:exon23:c.G3184A:p.G1062R			D	MutS_V
5	80168997	G	A	MSH3	0	0	0	1	1	1	nonsynonymous SNV	MSH3:NM_002439:exon23:c.G3193A:p.A1065T			B	MutS_V
5	80169001	G	A	MSH3	0	0	0	1	1	0	nonsynonymous SNV	MSH3:NM_002439:exon23:c.G3197A:p.R1066K			D	MutS_V
5	80169018	G	A	MSH3	0	0	0	1	1	1	nonsynonymous SNV	MSH3:NM_002439:exon23:c.G3214A:p.V1072M			D	MutS_V
5	80169024	A	G	MSH3	0	0	1	0	1	1	nonsynonymous SNV	MSH3:NM_002439:exon23:c.A3220G:p.K1074E			D	MutS_V
5	80169033	G	A	MSH3	0	0	0	1	1	1	nonsynonymous SNV	MSH3:NM_002439:exon23:c.G3229A:p.D1077N			D	MutS_V
5	80169063	G	A	MSH3	0	0	1	0	1	1	nonsynonymous SNV	MSH3:NM_002439:exon23:c.G3259A:p.A1087T			D	MutS_V
5	80169073	C	T	MSH3	0	0	1	0	1	1	nonsynonymous SNV	MSH3:NM_002439:exon23:c.C3269T:p.S1090L			D	MutS_V
5	80169084	G	A	MSH3	0	0	0	1	1	1	nonsynonymous SNV	MSH3:NM_002439:exon23:c.G3280A:p.E1094K			D	MutS_V
5	80169087	G	A	MSH3	0	0	0	1	1	1	nonsynonymous SNV	MSH3:NM_002439:exon23:c.G3283A:p.G1095R			B	MutS_V
5	80171575	G	A	MSH3	0	0	1	0	1	1	nonsynonymous SNV	MSH3:NM_002439:exon24:c.G3308A:p.R1103K			B
5	80171599	G	A	MSH3	0	0	0	1	1	1	stopgain	MSH3:NM_002439:exon24:c.G3332A:p.W1111X
5	80171606	G	A	MSH3	0	0	0	1	1	0	nonsynonymous SNV	MSH3:NM_002439:exon24:c.G3339A:p.M1113I		rs145769847	B
5	80171608	A	G	MSH3	0	1	0	0	1	1	nonsynonymous SNV	MSH3:NM_002439:exon24:c.A3341G:p.H1114R			B
5	80171614	C	T	MSH3	1	0	0	0	1	1	nonsynonymous SNV	MSH3:NM_002439:exon24:c.C3347T:p.A1116V			B
5	80171619	G	A	MSH3	0	0	0	1	1	1	nonsynonymous SNV	MSH3:NM_002439:exon24:c.G3352A:p.D1118N			P
5	80171632	G	A	MSH3	0	0	0	1	1	1	stopgain	MSH3:NM_002439:exon24:c.G3365A:p.W1122X
5	80171633	G	A	MSH3	0	0	0	1	1	1	stopgain	MSH3:NM_002439:exon24:c.G3366A:p.W1122X
5	80171635	C	T	MSH3	0	0	0	1	1	1	nonsynonymous SNV	MSH3:NM_002439:exon24:c.C3368T:p.T1123I			B
5	80171640	G	A	MSH3	0	1	0	0	1	1	nonsynonymous SNV	MSH3:NM_002439:exon24:c.G3373A:p.E1125K			B
5	80171658	A	G	MSH3	0	0	1	0	1	1	nonsynonymous SNV	MSH3:NM_002439:exon24:c.A3391G:p.T1131A			B
5	80171661	C	T	MSH3	0	0	0	1	1	1	stopgain	MSH3:NM_002439:exon24:c.C3394T:p.Q1132X
5	80171665	C	T	MSH3	0	0	0	1	1	0	nonsynonymous SNV	MSH3:NM_002439:exon24:c.C3398T:p.T1133I			B

## Sheet: AA.MSH6
Chr	Pos	Ref	Var	Gene	Number of samples: African American-Normal (30)	Number of samples: African American-Adenoma (21)	Number of samples: African American-Ad. Adenoma (33)	Number of samples: African American-CRC (56)	Total	Novel	Type	Amino-acid change	1000 genomes	dbSNP 138	Polyphen2	PFAM domain overlapping variant
2	48018145	C	T	MSH6	0	0	0	1	1	1	nonsynonymous SNV	MSH6:NM_000179:exon2:c.C340T:p.P114S			D	PWWP
2	48018170	A	G	MSH6	0	0	0	1	1	1	nonsynonymous SNV	MSH6:NM_000179:exon2:c.A365G:p.E122G			B	PWWP
2	48023062	G	A	MSH6	0	0	0	1	1	1	nonsynonymous SNV	MSH6:NM_000179:exon3:c.G487A:p.G163S			B	PWWP
2	48026129	C	T	MSH6	0	0	0	1	1	1	nonsynonymous SNV	MSH6:NM_001281492:exon2:c.C617T:p.T206I;MSH6:NM_001281493:exon3:c.C101T:p.T34I;MSH6:NM_000179:exon4:c.C1007T:p.T336I;MSH6:NM_001281494:exon4:c.C101T:p.T34I			B
2	48033748	C	T	MSH6	0	0	0	1	1	1	nonsynonymous SNV	MSH6:NM_001281492:exon7:c.C3569T:p.A1190V;MSH6:NM_001281493:exon8:c.C3053T:p.A1018V;MSH6:NM_000179:exon9:c.C3959T:p.A1320V;MSH6:NM_001281494:exon9:c.C3053T:p.A1018V			D	MutS_V
2	48033771	C	T	MSH6	0	0	0	1	1	1	stopgain	MSH6:NM_001281492:exon7:c.C3592T:p.Q1198X;MSH6:NM_001281493:exon8:c.C3076T:p.Q1026X;MSH6:NM_000179:exon9:c.C3982T:p.Q1328X;MSH6:NM_001281494:exon9:c.C3076T:p.Q1026X
2	48010443	C	T	MSH6	1	0	0	0	1	1	nonsynonymous SNV	MSH6:NM_000179:exon1:c.C71T:p.S24L;MSH6:NM_001281492:exon1:c.C71T:p.S24L			B
2	48018176	G	A	MSH6	0	0	0	1	1	1	nonsynonymous SNV	MSH6:NM_000179:exon2:c.G371A:p.G124E			D	PWWP
2	48033775	C	T	MSH6	0	0	0	1	1	0	nonsynonymous SNV	MSH6:NM_001281492:exon7:c.C3596T:p.S1199L;MSH6:NM_001281493:exon8:c.C3080T:p.S1027L;MSH6:NM_000179:exon9:c.C3986T:p.S1329L;MSH6:NM_001281494:exon9:c.C3080T:p.S1027L		rs199594809	B
2	48032068	T	C	MSH6	1	0	0	0	1	1	nonsynonymous SNV	MSH6:NM_001281492:exon4:c.T3068C:p.M1023T;MSH6:NM_001281493:exon5:c.T2552C:p.M851T;MSH6:NM_000179:exon6:c.T3458C:p.M1153T;MSH6:NM_001281494:exon6:c.T2552C:p.M851T			P	MutS_V
2	48026620	G	A	MSH6	0	0	0	1	1	1	nonsynonymous SNV	MSH6:NM_001281492:exon2:c.G1108A:p.A370T;MSH6:NM_001281493:exon3:c.G592A:p.A198T;MSH6:NM_000179:exon4:c.G1498A:p.A500T;MSH6:NM_001281494:exon4:c.G592A:p.A198T			B	MutS_I
2	48010375	G	A	MSH6	0	0	0	1	1	1	nonsynonymous SNV	MSH6:NM_000179:exon1:c.G3A:p.M1I;MSH6:NM_001281492:exon1:c.G3A:p.M1I			P
2	48010406	C	T	MSH6	0	0	0	1	1	1	nonsynonymous SNV	MSH6:NM_000179:exon1:c.C34T:p.P12S;MSH6:NM_001281492:exon1:c.C34T:p.P12S			P
2	48018227	G	A	MSH6	0	0	0	1	1	0	nonsynonymous SNV	MSH6:NM_000179:exon2:c.G422A:p.G141D			D	PWWP
2	48025951	G	A	MSH6	0	0	0	1	1	1	nonsynonymous SNV	MSH6:NM_001281492:exon2:c.G439A:p.E147K;MSH6:NM_000179:exon4:c.G829A:p.E277K			P
2	48026638	G	A	MSH6	0	0	0	1	1	1	nonsynonymous SNV	MSH6:NM_001281492:exon2:c.G1126A:p.D376N;MSH6:NM_001281493:exon3:c.G610A:p.D204N;MSH6:NM_000179:exon4:c.G1516A:p.D506N;MSH6:NM_001281494:exon4:c.G610A:p.D204N			D	MutS_I
2	48026710	G	A	MSH6	0	0	0	1	1	1	nonsynonymous SNV	MSH6:NM_001281492:exon2:c.G1198A:p.D400N;MSH6:NM_001281493:exon3:c.G682A:p.D228N;MSH6:NM_000179:exon4:c.G1588A:p.D530N;MSH6:NM_001281494:exon4:c.G682A:p.D228N			B
2	48027728	G	A	MSH6	0	0	0	1	1	1	nonsynonymous SNV	MSH6:NM_001281492:exon2:c.G2216A:p.C739Y;MSH6:NM_001281493:exon3:c.G1700A:p.C567Y;MSH6:NM_000179:exon4:c.G2606A:p.C869Y;MSH6:NM_001281494:exon4:c.G1700A:p.C567Y			B
2	48028032	G	A	MSH6	0	0	0	1	1	1	stopgain	MSH6:NM_001281492:exon2:c.G2520A:p.W840X;MSH6:NM_001281493:exon3:c.G2004A:p.W668X;MSH6:NM_000179:exon4:c.G2910A:p.W970X;MSH6:NM_001281494:exon4:c.G2004A:p.W668X				MutS_IV
2	48028060	G	A	MSH6	0	0	0	1	1	1	nonsynonymous SNV	MSH6:NM_001281492:exon2:c.G2548A:p.E850K;MSH6:NM_001281493:exon3:c.G2032A:p.E678K;MSH6:NM_000179:exon4:c.G2938A:p.E980K;MSH6:NM_001281494:exon4:c.G2032A:p.E678K			D	MutS_IV
2	48030561	G	A	MSH6	0	0	0	1	1	1	nonsynonymous SNV	MSH6:NM_001281492:exon3:c.G2785A:p.V929I;MSH6:NM_001281493:exon4:c.G2269A:p.V757I;MSH6:NM_000179:exon5:c.G3175A:p.V1059I;MSH6:NM_001281494:exon5:c.G2269A:p.V757I			D
2	48032080	G	A	MSH6	0	0	0	1	1	1	nonsynonymous SNV	MSH6:NM_001281492:exon4:c.G3080A:p.G1027D;MSH6:NM_001281493:exon5:c.G2564A:p.G855D;MSH6:NM_000179:exon6:c.G3470A:p.G1157D;MSH6:NM_001281494:exon6:c.G2564A:p.G855D			D	MutS_V
2	48032115	C	T	MSH6	0	0	0	1	1	1	nonsynonymous SNV	MSH6:NM_001281492:exon4:c.C3115T:p.P1039S;MSH6:NM_001281493:exon5:c.C2599T:p.P867S;MSH6:NM_000179:exon6:c.C3505T:p.P1169S;MSH6:NM_001281494:exon6:c.C2599T:p.P867S			D	MutS_V
2	48032759	G	A	MSH6	0	0	0	1	1	1	nonsynonymous SNV	MSH6:NM_001281492:exon5:c.G3169A:p.E1057K;MSH6:NM_001281493:exon6:c.G2653A:p.E885K;MSH6:NM_000179:exon7:c.G3559A:p.E1187K;MSH6:NM_001281494:exon7:c.G2653A:p.E885K			D	MutS_V
2	48010379	C	T	MSH6	0	0	1	0	1	1	stopgain	MSH6:NM_000179:exon1:c.C7T:p.R3X;MSH6:NM_001281492:exon1:c.C7T:p.R3X
2	48010632	G	A	MSH6	1	0	0	0	1	1	nonsynonymous SNV	MSH6:NM_000179:exon1:c.G260A:p.S87N			B
2	48023050	G	A	MSH6	1	0	0	0	1	1	nonsynonymous SNV	MSH6:NM_000179:exon3:c.G475A:p.A159T			B	PWWP
2	48023144	G	A	MSH6	1	0	0	0	1	1	nonsynonymous SNV	MSH6:NM_000179:exon3:c.G569A:p.R190K			P
2	48030753	G	A	MSH6	1	0	0	0	1	1	nonsynonymous SNV	MSH6:NM_001281492:exon3:c.G2977A:p.E993K;MSH6:NM_001281493:exon4:c.G2461A:p.E821K;MSH6:NM_000179:exon5:c.G3367A:p.E1123K;MSH6:NM_001281494:exon5:c.G2461A:p.E821K			B	MutS_V
2	48026150	C	T	MSH6	0	0	0	1	1	1	nonsynonymous SNV	MSH6:NM_001281492:exon2:c.C638T:p.P213L;MSH6:NM_001281493:exon3:c.C122T:p.P41L;MSH6:NM_000179:exon4:c.C1028T:p.P343L;MSH6:NM_001281494:exon4:c.C122T:p.P41L			B
2	48026201	G	A	MSH6	0	0	0	1	1	0	nonsynonymous SNV	MSH6:NM_001281492:exon2:c.G689A:p.S230N;MSH6:NM_001281493:exon3:c.G173A:p.S58N;MSH6:NM_000179:exon4:c.G1079A:p.S360N;MSH6:NM_001281494:exon4:c.G173A:p.S58N			B
2	48026299	G	A	MSH6	0	0	0	1	1	1	nonsynonymous SNV	MSH6:NM_001281492:exon2:c.G787A:p.A263T;MSH6:NM_001281493:exon3:c.G271A:p.A91T;MSH6:NM_000179:exon4:c.G1177A:p.A393T;MSH6:NM_001281494:exon4:c.G271A:p.A91T			B
2	48027143	G	A	MSH6	0	0	0	1	1	1	nonsynonymous SNV	MSH6:NM_001281492:exon2:c.G1631A:p.G544E;MSH6:NM_001281493:exon3:c.G1115A:p.G372E;MSH6:NM_000179:exon4:c.G2021A:p.G674E;MSH6:NM_001281494:exon4:c.G1115A:p.G372E			B	MutS_II
2	48027203	G	A	MSH6	0	0	0	1	1	1	nonsynonymous SNV	MSH6:NM_001281492:exon2:c.G1691A:p.C564Y;MSH6:NM_001281493:exon3:c.G1175A:p.C392Y;MSH6:NM_000179:exon4:c.G2081A:p.C694Y;MSH6:NM_001281494:exon4:c.G1175A:p.C392Y			P	MutS_II
2	48027635	C	T	MSH6	0	0	0	1	1	1	nonsynonymous SNV	MSH6:NM_001281492:exon2:c.C2123T:p.P708L;MSH6:NM_001281493:exon3:c.C1607T:p.P536L;MSH6:NM_000179:exon4:c.C2513T:p.P838L;MSH6:NM_001281494:exon4:c.C1607T:p.P536L			D
2	48010604	A	G	MSH6	0	0	0	1	1	1	nonsynonymous SNV	MSH6:NM_000179:exon1:c.A232G:p.R78G;MSH6:NM_001281492:exon1:c.A232G:p.R78G			B
2	48023155	G	A	MSH6	0	0	0	1	1	1	nonsynonymous SNV	MSH6:NM_000179:exon3:c.G580A:p.A194T			P
2	48025943	G	A	MSH6	0	0	0	1	1	1	nonsynonymous SNV	MSH6:NM_001281492:exon2:c.G431A:p.S144N;MSH6:NM_000179:exon4:c.G821A:p.S274N			D
2	48026303	C	T	MSH6	0	0	0	1	1	1	nonsynonymous SNV	MSH6:NM_001281492:exon2:c.C791T:p.S264F;MSH6:NM_001281493:exon3:c.C275T:p.S92F;MSH6:NM_000179:exon4:c.C1181T:p.S394F;MSH6:NM_001281494:exon4:c.C275T:p.S92F			P
2	48026399	G	A	MSH6	0	0	0	1	1	1	nonsynonymous SNV	MSH6:NM_001281492:exon2:c.G887A:p.C296Y;MSH6:NM_001281493:exon3:c.G371A:p.C124Y;MSH6:NM_000179:exon4:c.G1277A:p.C426Y;MSH6:NM_001281494:exon4:c.G371A:p.C124Y			B	MutS_I
2	48026498	C	T	MSH6	0	0	0	1	1	1	nonsynonymous SNV	MSH6:NM_001281492:exon2:c.C986T:p.S329F;MSH6:NM_001281493:exon3:c.C470T:p.S157F;MSH6:NM_000179:exon4:c.C1376T:p.S459F;MSH6:NM_001281494:exon4:c.C470T:p.S157F			D	MutS_I
2	48026509	G	A	MSH6	0	0	0	1	1	1	nonsynonymous SNV	MSH6:NM_001281492:exon2:c.G997A:p.E333K;MSH6:NM_001281493:exon3:c.G481A:p.E161K;MSH6:NM_000179:exon4:c.G1387A:p.E463K;MSH6:NM_001281494:exon4:c.G481A:p.E161K			D	MutS_I
2	48026563	G	A	MSH6	0	0	0	1	1	1	nonsynonymous SNV	MSH6:NM_001281492:exon2:c.G1051A:p.A351T;MSH6:NM_001281493:exon3:c.G535A:p.A179T;MSH6:NM_000179:exon4:c.G1441A:p.A481T;MSH6:NM_001281494:exon4:c.G535A:p.A179T			D	MutS_I
2	48026587	C	T	MSH6	0	0	0	1	1	1	nonsynonymous SNV	MSH6:NM_001281492:exon2:c.C1075T:p.P359S;MSH6:NM_001281493:exon3:c.C559T:p.P187S;MSH6:NM_000179:exon4:c.C1465T:p.P489S;MSH6:NM_001281494:exon4:c.C559T:p.P187S			D	MutS_I
2	48026612	G	A	MSH6	0	0	0	1	1	1	nonsynonymous SNV	MSH6:NM_001281492:exon2:c.G1100A:p.R367K;MSH6:NM_001281493:exon3:c.G584A:p.R195K;MSH6:NM_000179:exon4:c.G1490A:p.R497K;MSH6:NM_001281494:exon4:c.G584A:p.R195K			B	MutS_I
2	48026858	G	A	MSH6	0	0	0	1	1	1	nonsynonymous SNV	MSH6:NM_001281492:exon2:c.G1346A:p.C449Y;MSH6:NM_001281493:exon3:c.G830A:p.C277Y;MSH6:NM_000179:exon4:c.G1736A:p.C579Y;MSH6:NM_001281494:exon4:c.G830A:p.C277Y			D	MutS_II
2	48027031	C	T	MSH6	0	0	0	1	1	1	nonsynonymous SNV	MSH6:NM_001281492:exon2:c.C1519T:p.L507F;MSH6:NM_001281493:exon3:c.C1003T:p.L335F;MSH6:NM_000179:exon4:c.C1909T:p.L637F;MSH6:NM_001281494:exon4:c.C1003T:p.L335F			D	MutS_II
2	48027121	G	A	MSH6	0	0	0	1	1	1	nonsynonymous SNV	MSH6:NM_001281492:exon2:c.G1609A:p.D537N;MSH6:NM_001281493:exon3:c.G1093A:p.D365N;MSH6:NM_000179:exon4:c.G1999A:p.D667N;MSH6:NM_001281494:exon4:c.G1093A:p.D365N			D	MutS_II
2	48027178	G	A	MSH6	0	0	0	1	1	1	nonsynonymous SNV	MSH6:NM_001281492:exon2:c.G1666A:p.G556S;MSH6:NM_001281493:exon3:c.G1150A:p.G384S;MSH6:NM_000179:exon4:c.G2056A:p.G686S;MSH6:NM_001281494:exon4:c.G1150A:p.G384S			P	MutS_II
2	48027377	G	A	MSH6	0	0	0	1	1	1	nonsynonymous SNV	MSH6:NM_001281492:exon2:c.G1865A:p.G622D;MSH6:NM_001281493:exon3:c.G1349A:p.G450D;MSH6:NM_000179:exon4:c.G2255A:p.G752D;MSH6:NM_001281494:exon4:c.G1349A:p.G450D			D	MutS_III
2	48027859	G	A	MSH6	0	0	0	1	1	1	nonsynonymous SNV	MSH6:NM_001281492:exon2:c.G2347A:p.D783N;MSH6:NM_001281493:exon3:c.G1831A:p.D611N;MSH6:NM_000179:exon4:c.G2737A:p.D913N;MSH6:NM_001281494:exon4:c.G1831A:p.D611N			D
2	48027916	G	A	MSH6	0	0	0	1	1	1	nonsynonymous SNV	MSH6:NM_001281492:exon2:c.G2404A:p.G802S;MSH6:NM_001281493:exon3:c.G1888A:p.G630S;MSH6:NM_000179:exon4:c.G2794A:p.G932S;MSH6:NM_001281494:exon4:c.G1888A:p.G630S			D
2	48027940	G	A	MSH6	0	0	0	1	1	1	nonsynonymous SNV	MSH6:NM_001281492:exon2:c.G2428A:p.A810T;MSH6:NM_001281493:exon3:c.G1912A:p.A638T;MSH6:NM_000179:exon4:c.G2818A:p.A940T;MSH6:NM_001281494:exon4:c.G1912A:p.A638T			D	MutS_IV
2	48028096	G	A	MSH6	0	0	0	1	1	1	nonsynonymous SNV	MSH6:NM_001281492:exon2:c.G2584A:p.E862K;MSH6:NM_001281493:exon3:c.G2068A:p.E690K;MSH6:NM_000179:exon4:c.G2974A:p.E992K;MSH6:NM_001281494:exon4:c.G2068A:p.E690K			B	MutS_IV
2	48028198	G	A	MSH6	0	0	0	1	1	1	nonsynonymous SNV	MSH6:NM_001281492:exon2:c.G2686A:p.D896N;MSH6:NM_001281493:exon3:c.G2170A:p.D724N;MSH6:NM_000179:exon4:c.G3076A:p.D1026N;MSH6:NM_001281494:exon4:c.G2170A:p.D724N			P
2	48028273	G	A	MSH6	0	0	0	1	1	1	nonsynonymous SNV	MSH6:NM_001281492:exon2:c.G2761A:p.V921I;MSH6:NM_001281493:exon3:c.G2245A:p.V749I;MSH6:NM_000179:exon4:c.G3151A:p.V1051I;MSH6:NM_001281494:exon4:c.G2245A:p.V749I			B
2	48033370	C	T	MSH6	0	0	0	1	1	0	nonsynonymous SNV	MSH6:NM_001281492:exon6:c.C3284T:p.T1095M;MSH6:NM_001281493:exon7:c.C2768T:p.T923M;MSH6:NM_000179:exon8:c.C3674T:p.T1225M;MSH6:NM_001281494:exon8:c.C2768T:p.T923M		rs63750370	D	MutS_V
2	48033705	G	A	MSH6	0	0	0	1	1	1	nonsynonymous SNV	MSH6:NM_001281492:exon7:c.G3526A:p.A1176T;MSH6:NM_001281493:exon8:c.G3010A:p.A1004T;MSH6:NM_000179:exon9:c.G3916A:p.A1306T;MSH6:NM_001281494:exon9:c.G3010A:p.A1004T			D	MutS_V
2	48033790	G	A	MSH6	0	0	0	1	1	0	nonsynonymous SNV	MSH6:NM_001281492:exon7:c.G3611A:p.R1204Q;MSH6:NM_001281493:exon8:c.G3095A:p.R1032Q;MSH6:NM_000179:exon9:c.G4001A:p.R1334Q;MSH6:NM_001281494:exon9:c.G3095A:p.R1032Q		rs267608122	D
2	48018083	G	A	MSH6	0	0	0	1	1	1	nonsynonymous SNV	MSH6:NM_000179:exon2:c.G278A:p.G93E			D	PWWP
2	48018098	C	T	MSH6	0	0	0	1	1	1	nonsynonymous SNV	MSH6:NM_000179:exon2:c.C293T:p.A98V			D	PWWP
2	48018182	C	T	MSH6	0	0	0	1	1	1	nonsynonymous SNV	MSH6:NM_000179:exon2:c.C377T:p.S126L			P	PWWP
2	48025850	G	A	MSH6	0	0	0	1	1	0	nonsynonymous SNV	MSH6:NM_001281492:exon2:c.G338A:p.R113H;MSH6:NM_000179:exon4:c.G728A:p.R243H		rs370157832	P
2	48026074	G	A	MSH6	0	0	0	1	1	1	nonsynonymous SNV	MSH6:NM_001281492:exon2:c.G562A:p.E188K;MSH6:NM_001281493:exon3:c.G46A:p.E16K;MSH6:NM_000179:exon4:c.G952A:p.E318K;MSH6:NM_001281494:exon4:c.G46A:p.E16K			B
2	48026098	G	A	MSH6	0	0	0	1	1	1	nonsynonymous SNV	MSH6:NM_001281492:exon2:c.G586A:p.A196T;MSH6:NM_001281493:exon3:c.G70A:p.A24T;MSH6:NM_000179:exon4:c.G976A:p.A326T;MSH6:NM_001281494:exon4:c.G70A:p.A24T			B
2	48026188	G	A	MSH6	0	0	0	1	1	1	nonsynonymous SNV	MSH6:NM_001281492:exon2:c.G676A:p.G226S;MSH6:NM_001281493:exon3:c.G160A:p.G54S;MSH6:NM_000179:exon4:c.G1066A:p.G356S;MSH6:NM_001281494:exon4:c.G160A:p.G54S			B
2	48026276	G	A	MSH6	0	0	0	1	1	1	nonsynonymous SNV	MSH6:NM_001281492:exon2:c.G764A:p.R255K;MSH6:NM_001281493:exon3:c.G248A:p.R83K;MSH6:NM_000179:exon4:c.G1154A:p.R385K;MSH6:NM_001281494:exon4:c.G248A:p.R83K			B
2	48026729	G	A	MSH6	0	0	0	1	1	1	nonsynonymous SNV	MSH6:NM_001281492:exon2:c.G1217A:p.S406N;MSH6:NM_001281493:exon3:c.G701A:p.S234N;MSH6:NM_000179:exon4:c.G1607A:p.S536N;MSH6:NM_001281494:exon4:c.G701A:p.S234N			B
2	48026764	G	A	MSH6	0	0	0	1	1	1	nonsynonymous SNV	MSH6:NM_001281492:exon2:c.G1252A:p.D418N;MSH6:NM_001281493:exon3:c.G736A:p.D246N;MSH6:NM_000179:exon4:c.G1642A:p.D548N;MSH6:NM_001281494:exon4:c.G736A:p.D246N			P	MutS_II
2	48027302	C	T	MSH6	0	0	0	1	1	1	nonsynonymous SNV	MSH6:NM_001281492:exon2:c.C1790T:p.T597I;MSH6:NM_001281493:exon3:c.C1274T:p.T425I;MSH6:NM_000179:exon4:c.C2180T:p.T727I;MSH6:NM_001281494:exon4:c.C1274T:p.T425I			B
2	48027490	G	A	MSH6	0	0	0	1	1	1	nonsynonymous SNV	MSH6:NM_001281492:exon2:c.G1978A:p.D660N;MSH6:NM_001281493:exon3:c.G1462A:p.D488N;MSH6:NM_000179:exon4:c.G2368A:p.D790N;MSH6:NM_001281494:exon4:c.G1462A:p.D488N			D	MutS_III
2	48027917	G	A	MSH6	0	0	0	1	1	1	nonsynonymous SNV	MSH6:NM_001281492:exon2:c.G2405A:p.G802D;MSH6:NM_001281493:exon3:c.G1889A:p.G630D;MSH6:NM_000179:exon4:c.G2795A:p.G932D;MSH6:NM_001281494:exon4:c.G1889A:p.G630D			D	MutS_IV
2	48027956	G	A	MSH6	0	0	0	1	1	1	nonsynonymous SNV	MSH6:NM_001281492:exon2:c.G2444A:p.R815K;MSH6:NM_001281493:exon3:c.G1928A:p.R643K;MSH6:NM_000179:exon4:c.G2834A:p.R945K;MSH6:NM_001281494:exon4:c.G1928A:p.R643K			B	MutS_IV
2	48030790	C	T	MSH6	0	0	0	1	1	1	nonsynonymous SNV	MSH6:NM_001281492:exon3:c.C3014T:p.P1005L;MSH6:NM_001281493:exon4:c.C2498T:p.P833L;MSH6:NM_000179:exon5:c.C3404T:p.P1135L;MSH6:NM_001281494:exon5:c.C2498T:p.P833L			D	MutS_V
2	48032142	G	A	MSH6	0	0	0	1	1	1	nonsynonymous SNV	MSH6:NM_001281492:exon4:c.G3142A:p.G1048S;MSH6:NM_001281493:exon5:c.G2626A:p.G876S;MSH6:NM_000179:exon6:c.G3532A:p.G1178S;MSH6:NM_001281494:exon6:c.G2626A:p.G876S			D	MutS_V
2	48032837	G	A	MSH6	0	0	0	1	1	1	nonsynonymous SNV	MSH6:NM_001281492:exon5:c.G3247A:p.D1083N;MSH6:NM_001281493:exon6:c.G2731A:p.D911N;MSH6:NM_000179:exon7:c.G3637A:p.D1213N;MSH6:NM_001281494:exon7:c.G2731A:p.D911N			D	MutS_V
2	48033385	C	T	MSH6	0	0	0	1	1	1	nonsynonymous SNV	MSH6:NM_001281492:exon6:c.C3299T:p.A1100V;MSH6:NM_001281493:exon7:c.C2783T:p.A928V;MSH6:NM_000179:exon8:c.C3689T:p.A1230V;MSH6:NM_001281494:exon8:c.C2783T:p.A928V			D	MutS_V
2	48033492	C	T	MSH6	0	0	0	1	1	1	nonsynonymous SNV	MSH6:NM_001281492:exon6:c.C3406T:p.H1136Y;MSH6:NM_001281493:exon7:c.C2890T:p.H964Y;MSH6:NM_000179:exon8:c.C3796T:p.H1266Y;MSH6:NM_001281494:exon8:c.C2890T:p.H964Y			D	MutS_V
2	48033599	G	A	MSH6	0	0	0	1	1	1	nonsynonymous SNV	MSH6:NM_001281492:exon7:c.G3420A:p.M1140I;MSH6:NM_001281493:exon8:c.G2904A:p.M968I;MSH6:NM_000179:exon9:c.G3810A:p.M1270I;MSH6:NM_001281494:exon9:c.G2904A:p.M968I			P	MutS_V
2	48018080	C	T	MSH6	0	0	0	1	1	1	nonsynonymous SNV	MSH6:NM_000179:exon2:c.C275T:p.P92L			D	PWWP
2	48026329	C	T	MSH6	0	0	0	1	1	1	nonsynonymous SNV	MSH6:NM_001281492:exon2:c.C817T:p.L273F;MSH6:NM_001281493:exon3:c.C301T:p.L101F;MSH6:NM_000179:exon4:c.C1207T:p.L403F;MSH6:NM_001281494:exon4:c.C301T:p.L101F			D
2	48027169	G	A	MSH6	0	0	0	1	1	1	nonsynonymous SNV	MSH6:NM_001281492:exon2:c.G1657A:p.A553T;MSH6:NM_001281493:exon3:c.G1141A:p.A381T;MSH6:NM_000179:exon4:c.G2047A:p.A683T;MSH6:NM_001281494:exon4:c.G1141A:p.A381T			D	MutS_II
2	48027292	G	A	MSH6	0	0	0	1	1	1	nonsynonymous SNV	MSH6:NM_001281492:exon2:c.G1780A:p.A594T;MSH6:NM_001281493:exon3:c.G1264A:p.A422T;MSH6:NM_000179:exon4:c.G2170A:p.A724T;MSH6:NM_001281494:exon4:c.G1264A:p.A422T			B
2	48010415	C	T	MSH6	0	0	0	1	1	1	nonsynonymous SNV	MSH6:NM_000179:exon1:c.C43T:p.P15S;MSH6:NM_001281492:exon1:c.C43T:p.P15S			P
2	48026203	C	T	MSH6	0	0	0	1	1	1	nonsynonymous SNV	MSH6:NM_001281492:exon2:c.C691T:p.R231C;MSH6:NM_001281493:exon3:c.C175T:p.R59C;MSH6:NM_000179:exon4:c.C1081T:p.R361C;MSH6:NM_001281494:exon4:c.C175T:p.R59C			P
2	48027089	C	T	MSH6	0	0	0	1	1	1	nonsynonymous SNV	MSH6:NM_001281492:exon2:c.C1577T:p.P526L;MSH6:NM_001281493:exon3:c.C1061T:p.P354L;MSH6:NM_000179:exon4:c.C1967T:p.P656L;MSH6:NM_001281494:exon4:c.C1061T:p.P354L			D	MutS_II
2	48027241	G	A	MSH6	0	0	0	1	1	1	nonsynonymous SNV	MSH6:NM_001281492:exon2:c.G1729A:p.E577K;MSH6:NM_001281493:exon3:c.G1213A:p.E405K;MSH6:NM_000179:exon4:c.G2119A:p.E707K;MSH6:NM_001281494:exon4:c.G1213A:p.E405K			P
2	48027665	C	T	MSH6	0	0	0	1	1	1	nonsynonymous SNV	MSH6:NM_001281492:exon2:c.C2153T:p.T718I;MSH6:NM_001281493:exon3:c.C1637T:p.T546I;MSH6:NM_000179:exon4:c.C2543T:p.T848I;MSH6:NM_001281494:exon4:c.C1637T:p.T546I			B
2	48030577	C	T	MSH6	0	0	0	1	1	0	nonsynonymous SNV	MSH6:NM_001281492:exon3:c.C2801T:p.A934V;MSH6:NM_001281493:exon4:c.C2285T:p.A762V;MSH6:NM_000179:exon5:c.C3191T:p.A1064V;MSH6:NM_001281494:exon5:c.C2285T:p.A762V		rs369042519	P
2	48032823	C	T	MSH6	0	0	0	1	1	1	nonsynonymous SNV	MSH6:NM_001281492:exon5:c.C3233T:p.S1078F;MSH6:NM_001281493:exon6:c.C2717T:p.S906F;MSH6:NM_000179:exon7:c.C3623T:p.S1208F;MSH6:NM_001281494:exon7:c.C2717T:p.S906F			D	MutS_V
2	48010416	C	T	MSH6	0	0	0	1	1	1	nonsynonymous SNV	MSH6:NM_000179:exon1:c.C44T:p.P15L;MSH6:NM_001281492:exon1:c.C44T:p.P15L			P
2	48010425	G	A	MSH6	0	0	0	1	1	1	nonsynonymous SNV	MSH6:NM_000179:exon1:c.G53A:p.S18N;MSH6:NM_001281492:exon1:c.G53A:p.S18N			B
2	48018137	A	G	MSH6	0	0	0	1	1	1	nonsynonymous SNV	MSH6:NM_000179:exon2:c.A332G:p.Y111C			P	PWWP
2	48018221	C	T	MSH6	0	0	0	1	1	1	nonsynonymous SNV	MSH6:NM_000179:exon2:c.C416T:p.T139I			P	PWWP
2	48023075	G	A	MSH6	0	0	0	1	1	1	nonsynonymous SNV	MSH6:NM_000179:exon3:c.G500A:p.S167N			B
2	48023131	G	A	MSH6	0	0	0	1	1	1	nonsynonymous SNV	MSH6:NM_000179:exon3:c.G556A:p.D186N			B
2	48026609	G	A	MSH6	0	0	0	1	1	1	nonsynonymous SNV	MSH6:NM_001281492:exon2:c.G1097A:p.C366Y;MSH6:NM_001281493:exon3:c.G581A:p.C194Y;MSH6:NM_000179:exon4:c.G1487A:p.C496Y;MSH6:NM_001281494:exon4:c.G581A:p.C194Y			P	MutS_I
2	48026642	G	A	MSH6	0	0	0	1	1	1	nonsynonymous SNV	MSH6:NM_001281492:exon2:c.G1130A:p.R377K;MSH6:NM_001281493:exon3:c.G614A:p.R205K;MSH6:NM_000179:exon4:c.G1520A:p.R507K;MSH6:NM_001281494:exon4:c.G614A:p.R205K			B	MutS_I
2	48026714	C	T	MSH6	0	0	0	1	1	1	nonsynonymous SNV	MSH6:NM_001281492:exon2:c.C1202T:p.P401L;MSH6:NM_001281493:exon3:c.C686T:p.P229L;MSH6:NM_000179:exon4:c.C1592T:p.P531L;MSH6:NM_001281494:exon4:c.C686T:p.P229L			B
2	48026773	G	A	MSH6	0	0	0	1	1	1	nonsynonymous SNV	MSH6:NM_001281492:exon2:c.G1261A:p.G421S;MSH6:NM_001281493:exon3:c.G745A:p.G249S;MSH6:NM_000179:exon4:c.G1651A:p.G551S;MSH6:NM_001281494:exon4:c.G745A:p.G249S			P	MutS_II
2	48027032	T	C	MSH6	0	0	0	1	1	1	nonsynonymous SNV	MSH6:NM_001281492:exon2:c.T1520C:p.L507P;MSH6:NM_001281493:exon3:c.T1004C:p.L335P;MSH6:NM_000179:exon4:c.T1910C:p.L637P;MSH6:NM_001281494:exon4:c.T1004C:p.L335P			D	MutS_II
2	48027070	G	A	MSH6	0	0	0	1	1	1	nonsynonymous SNV	MSH6:NM_001281492:exon2:c.G1558A:p.G520S;MSH6:NM_001281493:exon3:c.G1042A:p.G348S;MSH6:NM_000179:exon4:c.G1948A:p.G650S;MSH6:NM_001281494:exon4:c.G1042A:p.G348S			B	MutS_II
2	48027544	G	A	MSH6	0	0	0	1	1	1	nonsynonymous SNV	MSH6:NM_001281492:exon2:c.G2032A:p.V678I;MSH6:NM_001281493:exon3:c.G1516A:p.V506I;MSH6:NM_000179:exon4:c.G2422A:p.V808I;MSH6:NM_001281494:exon4:c.G1516A:p.V506I			B	MutS_III
2	48027644	G	A	MSH6	0	0	0	1	1	1	nonsynonymous SNV	MSH6:NM_001281492:exon2:c.G2132A:p.R711K;MSH6:NM_001281493:exon3:c.G1616A:p.R539K;MSH6:NM_000179:exon4:c.G2522A:p.R841K;MSH6:NM_001281494:exon4:c.G1616A:p.R539K			D
2	48027740	G	A	MSH6	0	0	0	1	1	1	nonsynonymous SNV	MSH6:NM_001281492:exon2:c.G2228A:p.G743E;MSH6:NM_001281493:exon3:c.G1712A:p.G571E;MSH6:NM_000179:exon4:c.G2618A:p.G873E;MSH6:NM_001281494:exon4:c.G1712A:p.G571E			B
2	48027808	A	G	MSH6	0	0	0	1	1	1	nonsynonymous SNV	MSH6:NM_001281492:exon2:c.A2296G:p.K766E;MSH6:NM_001281493:exon3:c.A1780G:p.K594E;MSH6:NM_000179:exon4:c.A2686G:p.K896E;MSH6:NM_001281494:exon4:c.A1780G:p.K594E			B
2	48027857	G	A	MSH6	0	0	0	1	1	1	stopgain	MSH6:NM_001281492:exon2:c.G2345A:p.W782X;MSH6:NM_001281493:exon3:c.G1829A:p.W610X;MSH6:NM_000179:exon4:c.G2735A:p.W912X;MSH6:NM_001281494:exon4:c.G1829A:p.W610X
2	48027887	G	A	MSH6	0	0	0	1	1	0	nonsynonymous SNV	MSH6:NM_001281492:exon2:c.G2375A:p.R792Q;MSH6:NM_001281493:exon3:c.G1859A:p.R620Q;MSH6:NM_000179:exon4:c.G2765A:p.R922Q;MSH6:NM_001281494:exon4:c.G1859A:p.R620Q			P
2	48027914	C	T	MSH6	0	0	0	1	1	1	nonsynonymous SNV	MSH6:NM_001281492:exon2:c.C2402T:p.A801V;MSH6:NM_001281493:exon3:c.C1886T:p.A629V;MSH6:NM_000179:exon4:c.C2792T:p.A931V;MSH6:NM_001281494:exon4:c.C1886T:p.A629V			B
2	48027946	G	A	MSH6	0	0	0	1	1	1	nonsynonymous SNV	MSH6:NM_001281492:exon2:c.G2434A:p.A812T;MSH6:NM_001281493:exon3:c.G1918A:p.A640T;MSH6:NM_000179:exon4:c.G2824A:p.A942T;MSH6:NM_001281494:exon4:c.G1918A:p.A640T			B	MutS_IV
2	48028004	G	A	MSH6	0	0	0	1	1	1	nonsynonymous SNV	MSH6:NM_001281492:exon2:c.G2492A:p.R831K;MSH6:NM_001281493:exon3:c.G1976A:p.R659K;MSH6:NM_000179:exon4:c.G2882A:p.R961K;MSH6:NM_001281494:exon4:c.G1976A:p.R659K			B	MutS_IV
2	48028115	C	T	MSH6	0	0	0	1	1	1	nonsynonymous SNV	MSH6:NM_001281492:exon2:c.C2603T:p.S868F;MSH6:NM_001281493:exon3:c.C2087T:p.S696F;MSH6:NM_000179:exon4:c.C2993T:p.S998F;MSH6:NM_001281494:exon4:c.C2087T:p.S696F			D	MutS_IV
2	48028265	A	G	MSH6	0	0	0	1	1	1	nonsynonymous SNV	MSH6:NM_001281492:exon2:c.A2753G:p.Q918R;MSH6:NM_001281493:exon3:c.A2237G:p.Q746R;MSH6:NM_000179:exon4:c.A3143G:p.Q1048R;MSH6:NM_001281494:exon4:c.A2237G:p.Q746R			B
2	48030576	G	A	MSH6	0	0	0	1	1	1	nonsynonymous SNV	MSH6:NM_001281492:exon3:c.G2800A:p.A934T;MSH6:NM_001281493:exon4:c.G2284A:p.A762T;MSH6:NM_000179:exon5:c.G3190A:p.A1064T;MSH6:NM_001281494:exon5:c.G2284A:p.A762T			B
2	48030736	G	A	MSH6	0	0	0	1	1	1	nonsynonymous SNV	MSH6:NM_001281492:exon3:c.G2960A:p.C987Y;MSH6:NM_001281493:exon4:c.G2444A:p.C815Y;MSH6:NM_000179:exon5:c.G3350A:p.C1117Y;MSH6:NM_001281494:exon5:c.G2444A:p.C815Y			D	MutS_V
2	48030820	G	A	MSH6	0	0	0	1	1	1	nonsynonymous SNV	MSH6:NM_001281492:exon3:c.G3044A:p.R1015K;MSH6:NM_001281493:exon4:c.G2528A:p.R843K;MSH6:NM_000179:exon5:c.G3434A:p.R1145K;MSH6:NM_001281494:exon5:c.G2528A:p.R843K			D	MutS_V
2	48033932	C	T	MSH6	0	0	0	1	1	1	nonsynonymous SNV	MSH6:NM_001281492:exon8:c.C3626T:p.A1209V;MSH6:NM_001281493:exon9:c.C3110T:p.A1037V;MSH6:NM_000179:exon10:c.C4016T:p.A1339V;MSH6:NM_001281494:exon10:c.C3110T:p.A1037V			B
2	48018079	C	A	MSH6	0	0	0	1	1	1	nonsynonymous SNV	MSH6:NM_000179:exon2:c.C274A:p.P92T			P	PWWP
2	48023162	G	A	MSH6	0	0	0	1	1	1	nonsynonymous SNV	MSH6:NM_000179:exon3:c.G587A:p.C196Y			D
2	48025769	C	T	MSH6	0	0	0	1	1	1	nonsynonymous SNV	MSH6:NM_001281492:exon2:c.C257T:p.T86I;MSH6:NM_000179:exon4:c.C647T:p.T216I			B
2	48025804	G	A	MSH6	0	0	0	1	1	1	nonsynonymous SNV	MSH6:NM_001281492:exon2:c.G292A:p.E98K;MSH6:NM_000179:exon4:c.G682A:p.E228K			P
2	48025844	G	A	MSH6	0	0	0	1	1	1	nonsynonymous SNV	MSH6:NM_001281492:exon2:c.G332A:p.S111N;MSH6:NM_000179:exon4:c.G722A:p.S241N			P
2	48025912	G	A	MSH6	0	0	0	1	1	1	nonsynonymous SNV	MSH6:NM_001281492:exon2:c.G400A:p.E134K;MSH6:NM_000179:exon4:c.G790A:p.E264K			D
2	48026135	G	A	MSH6	0	0	0	1	1	1	nonsynonymous SNV	MSH6:NM_001281492:exon2:c.G623A:p.R208K;MSH6:NM_001281493:exon3:c.G107A:p.R36K;MSH6:NM_000179:exon4:c.G1013A:p.R338K;MSH6:NM_001281494:exon4:c.G107A:p.R36K			B
2	48026963	C	T	MSH6	0	0	0	1	1	1	nonsynonymous SNV	MSH6:NM_001281492:exon2:c.C1451T:p.S484F;MSH6:NM_001281493:exon3:c.C935T:p.S312F;MSH6:NM_000179:exon4:c.C1841T:p.S614F;MSH6:NM_001281494:exon4:c.C935T:p.S312F			P	MutS_II
2	48027590	G	A	MSH6	0	0	0	1	1	1	nonsynonymous SNV	MSH6:NM_001281492:exon2:c.G2078A:p.S693N;MSH6:NM_001281493:exon3:c.G1562A:p.S521N;MSH6:NM_000179:exon4:c.G2468A:p.S823N;MSH6:NM_001281494:exon4:c.G1562A:p.S521N			B	MutS_III
2	48027865	G	A	MSH6	0	0	0	1	1	1	nonsynonymous SNV	MSH6:NM_001281492:exon2:c.G2353A:p.A785T;MSH6:NM_001281493:exon3:c.G1837A:p.A613T;MSH6:NM_000179:exon4:c.G2743A:p.A915T;MSH6:NM_001281494:exon4:c.G1837A:p.A613T			D
2	48027896	G	A	MSH6	0	0	0	1	1	1	nonsynonymous SNV	MSH6:NM_001281492:exon2:c.G2384A:p.G795E;MSH6:NM_001281493:exon3:c.G1868A:p.G623E;MSH6:NM_000179:exon4:c.G2774A:p.G925E;MSH6:NM_001281494:exon4:c.G1868A:p.G623E			D
2	48032078	G	A	MSH6	0	0	0	1	1	1	nonsynonymous SNV	MSH6:NM_001281492:exon4:c.G3078A:p.M1026I;MSH6:NM_001281493:exon5:c.G2562A:p.M854I;MSH6:NM_000179:exon6:c.G3468A:p.M1156I;MSH6:NM_001281494:exon6:c.G2562A:p.M854I			B	MutS_V
2	48033358	C	T	MSH6	0	0	0	1	1	1	nonsynonymous SNV	MSH6:NM_001281492:exon6:c.C3272T:p.T1091I;MSH6:NM_001281493:exon7:c.C2756T:p.T919I;MSH6:NM_000179:exon8:c.C3662T:p.T1221I;MSH6:NM_001281494:exon8:c.C2756T:p.T919I			D	MutS_V
2	48033480	G	A	MSH6	0	0	0	1	1	1	nonsynonymous SNV	MSH6:NM_001281492:exon6:c.G3394A:p.V1132M;MSH6:NM_001281493:exon7:c.G2878A:p.V960M;MSH6:NM_000179:exon8:c.G3784A:p.V1262M;MSH6:NM_001281494:exon8:c.G2878A:p.V960M				MutS_V
2	48033753	G	A	MSH6	0	0	0	1	1	1	nonsynonymous SNV	MSH6:NM_001281492:exon7:c.G3574A:p.E1192K;MSH6:NM_001281493:exon8:c.G3058A:p.E1020K;MSH6:NM_000179:exon9:c.G3964A:p.E1322K;MSH6:NM_001281494:exon9:c.G3058A:p.E1020K			B	MutS_V
2	48033789	C	T	MSH6	0	0	0	1	1	0	nonsynonymous SNV	MSH6:NM_001281492:exon7:c.C3610T:p.R1204W;MSH6:NM_001281493:exon8:c.C3094T:p.R1032W;MSH6:NM_000179:exon9:c.C4000T:p.R1334W;MSH6:NM_001281494:exon9:c.C3094T:p.R1032W			D
2	48027654	G	A	MSH6	0	0	0	1	1	1	nonsynonymous SNV	MSH6:NM_001281492:exon2:c.G2142A:p.M714I;MSH6:NM_001281493:exon3:c.G1626A:p.M542I;MSH6:NM_000179:exon4:c.G2532A:p.M844I;MSH6:NM_001281494:exon4:c.G1626A:p.M542I			B
2	48027704	C	T	MSH6	0	0	0	1	1	1	nonsynonymous SNV	MSH6:NM_001281492:exon2:c.C2192T:p.A731V;MSH6:NM_001281493:exon3:c.C1676T:p.A559V;MSH6:NM_000179:exon4:c.C2582T:p.A861V;MSH6:NM_001281494:exon4:c.C1676T:p.A559V			B
2	48032127	G	A	MSH6	0	0	0	1	1	1	nonsynonymous SNV	MSH6:NM_001281492:exon4:c.G3127A:p.V1043M;MSH6:NM_001281493:exon5:c.G2611A:p.V871M;MSH6:NM_000179:exon6:c.G3517A:p.V1173M;MSH6:NM_001281494:exon6:c.G2611A:p.V871M			D	MutS_V
2	48033418	G	A	MSH6	0	0	0	1	1	1	nonsynonymous SNV	MSH6:NM_001281492:exon6:c.G3332A:p.C1111Y;MSH6:NM_001281493:exon7:c.G2816A:p.C939Y;MSH6:NM_000179:exon8:c.G3722A:p.C1241Y;MSH6:NM_001281494:exon8:c.G2816A:p.C939Y			D	MutS_V
2	48026443	C	T	MSH6	0	0	0	1	1	1	nonsynonymous SNV	MSH6:NM_001281492:exon2:c.C931T:p.L311F;MSH6:NM_001281493:exon3:c.C415T:p.L139F;MSH6:NM_000179:exon4:c.C1321T:p.L441F;MSH6:NM_001281494:exon4:c.C415T:p.L139F			P	MutS_I
2	48026717	C	T	MSH6	0	0	0	1	1	1	nonsynonymous SNV	MSH6:NM_001281492:exon2:c.C1205T:p.S402F;MSH6:NM_001281493:exon3:c.C689T:p.S230F;MSH6:NM_000179:exon4:c.C1595T:p.S532F;MSH6:NM_001281494:exon4:c.C689T:p.S230F			P
2	48026740	C	T	MSH6	0	0	0	1	1	1	nonsynonymous SNV	MSH6:NM_001281492:exon2:c.C1228T:p.L410F;MSH6:NM_001281493:exon3:c.C712T:p.L238F;MSH6:NM_000179:exon4:c.C1618T:p.L540F;MSH6:NM_001281494:exon4:c.C712T:p.L238F			D	MutS_II
2	48026870	G	A	MSH6	0	0	0	1	1	1	nonsynonymous SNV	MSH6:NM_001281492:exon2:c.G1358A:p.R453K;MSH6:NM_001281493:exon3:c.G842A:p.R281K;MSH6:NM_000179:exon4:c.G1748A:p.R583K;MSH6:NM_001281494:exon4:c.G842A:p.R281K			P	MutS_II
2	48026878	G	A	MSH6	0	0	0	1	1	1	nonsynonymous SNV	MSH6:NM_001281492:exon2:c.G1366A:p.V456M;MSH6:NM_001281493:exon3:c.G850A:p.V284M;MSH6:NM_000179:exon4:c.G1756A:p.V586M;MSH6:NM_001281494:exon4:c.G850A:p.V284M			P	MutS_II
2	48027006	G	A	MSH6	0	0	0	1	1	1	stopgain	MSH6:NM_001281492:exon2:c.G1494A:p.W498X;MSH6:NM_001281493:exon3:c.G978A:p.W326X;MSH6:NM_000179:exon4:c.G1884A:p.W628X;MSH6:NM_001281494:exon4:c.G978A:p.W326X				MutS_II
2	48027103	G	A	MSH6	0	0	0	1	1	1	nonsynonymous SNV	MSH6:NM_001281492:exon2:c.G1591A:p.G531S;MSH6:NM_001281493:exon3:c.G1075A:p.G359S;MSH6:NM_000179:exon4:c.G1981A:p.G661S;MSH6:NM_001281494:exon4:c.G1075A:p.G359S			B	MutS_II
2	48027161	C	T	MSH6	0	0	0	1	1	1	nonsynonymous SNV	MSH6:NM_001281492:exon2:c.C1649T:p.A550V;MSH6:NM_001281493:exon3:c.C1133T:p.A378V;MSH6:NM_000179:exon4:c.C2039T:p.A680V;MSH6:NM_001281494:exon4:c.C1133T:p.A378V			P	MutS_II
2	48027406	G	A	MSH6	0	0	0	1	1	1	nonsynonymous SNV	MSH6:NM_001281492:exon2:c.G1894A:p.V632I;MSH6:NM_001281493:exon3:c.G1378A:p.V460I;MSH6:NM_000179:exon4:c.G2284A:p.V762I;MSH6:NM_001281494:exon4:c.G1378A:p.V460I			B	MutS_III
2	48027448	C	T	MSH6	0	0	0	1	1	1	stopgain	MSH6:NM_001281492:exon2:c.C1936T:p.Q646X;MSH6:NM_001281493:exon3:c.C1420T:p.Q474X;MSH6:NM_000179:exon4:c.C2326T:p.Q776X;MSH6:NM_001281494:exon4:c.C1420T:p.Q474X				MutS_III
2	48027461	C	T	MSH6	0	0	0	1	1	1	nonsynonymous SNV	MSH6:NM_001281492:exon2:c.C1949T:p.A650V;MSH6:NM_001281493:exon3:c.C1433T:p.A478V;MSH6:NM_000179:exon4:c.C2339T:p.A780V;MSH6:NM_001281494:exon4:c.C1433T:p.A478V			D	MutS_III
2	48027503	C	T	MSH6	0	0	0	1	1	1	nonsynonymous SNV	MSH6:NM_001281492:exon2:c.C1991T:p.A664V;MSH6:NM_001281493:exon3:c.C1475T:p.A492V;MSH6:NM_000179:exon4:c.C2381T:p.A794V;MSH6:NM_001281494:exon4:c.C1475T:p.A492V			D	MutS_III
2	48027853	C	T	MSH6	0	0	0	1	1	0	stopgain	MSH6:NM_001281492:exon2:c.C2341T:p.R781X;MSH6:NM_001281493:exon3:c.C1825T:p.R609X;MSH6:NM_000179:exon4:c.C2731T:p.R911X;MSH6:NM_001281494:exon4:c.C1825T:p.R609X		rs63751017
2	48028016	G	A	MSH6	0	0	0	1	1	1	nonsynonymous SNV	MSH6:NM_001281492:exon2:c.G2504A:p.R835K;MSH6:NM_001281493:exon3:c.G1988A:p.R663K;MSH6:NM_000179:exon4:c.G2894A:p.R965K;MSH6:NM_001281494:exon4:c.G1988A:p.R663K			B	MutS_IV
2	48028193	G	A	MSH6	0	0	0	1	1	0	nonsynonymous SNV	MSH6:NM_001281492:exon2:c.G2681A:p.R894Q;MSH6:NM_001281493:exon3:c.G2165A:p.R722Q;MSH6:NM_000179:exon4:c.G3071A:p.R1024Q;MSH6:NM_001281494:exon4:c.G2165A:p.R722Q		rs372705506	P	MutS_IV
2	48030615	C	T	MSH6	0	0	0	1	1	1	nonsynonymous SNV	MSH6:NM_001281492:exon3:c.C2839T:p.P947S;MSH6:NM_001281493:exon4:c.C2323T:p.P775S;MSH6:NM_000179:exon5:c.C3229T:p.P1077S;MSH6:NM_001281494:exon5:c.C2323T:p.P775S			D	MutS_V
2	48030672	C	T	MSH6	0	0	0	1	1	1	nonsynonymous SNV	MSH6:NM_001281492:exon3:c.C2896T:p.H966Y;MSH6:NM_001281493:exon4:c.C2380T:p.H794Y;MSH6:NM_000179:exon5:c.C3286T:p.H1096Y;MSH6:NM_001281494:exon5:c.C2380T:p.H794Y			D	MutS_V
2	48030797	G	A	MSH6	0	0	0	1	1	1	nonsynonymous SNV	MSH6:NM_001281492:exon3:c.G3021A:p.M1007I;MSH6:NM_001281493:exon4:c.G2505A:p.M835I;MSH6:NM_000179:exon5:c.G3411A:p.M1137I;MSH6:NM_001281494:exon5:c.G2505A:p.M835I			D	MutS_V
2	48032807	C	T	MSH6	0	0	0	1	1	1	nonsynonymous SNV	MSH6:NM_001281492:exon5:c.C3217T:p.H1073Y;MSH6:NM_001281493:exon6:c.C2701T:p.H901Y;MSH6:NM_000179:exon7:c.C3607T:p.H1203Y;MSH6:NM_001281494:exon7:c.C2701T:p.H901Y			D	MutS_V
2	48032810	G	A	MSH6	0	0	0	1	1	1	nonsynonymous SNV	MSH6:NM_001281492:exon5:c.G3220A:p.A1074T;MSH6:NM_001281493:exon6:c.G2704A:p.A902T;MSH6:NM_000179:exon7:c.G3610A:p.A1204T;MSH6:NM_001281494:exon7:c.G2704A:p.A902T			D	MutS_V
2	48032819	C	T	MSH6	0	0	0	1	1	1	nonsynonymous SNV	MSH6:NM_001281492:exon5:c.C3229T:p.H1077Y;MSH6:NM_001281493:exon6:c.C2713T:p.H905Y;MSH6:NM_000179:exon7:c.C3619T:p.H1207Y;MSH6:NM_001281494:exon7:c.C2713T:p.H905Y			P	MutS_V
2	48033349	G	A	MSH6	0	0	0	1	1	1	nonsynonymous SNV	MSH6:NM_001281492:exon6:c.G3263A:p.G1088D;MSH6:NM_001281493:exon7:c.G2747A:p.G916D;MSH6:NM_000179:exon8:c.G3653A:p.G1218D;MSH6:NM_001281494:exon8:c.G2747A:p.G916D			D	MutS_V
2	48033697	C	T	MSH6	0	0	0	1	1	1	nonsynonymous SNV	MSH6:NM_001281492:exon7:c.C3518T:p.A1173V;MSH6:NM_001281493:exon8:c.C3002T:p.A1001V;MSH6:NM_000179:exon9:c.C3908T:p.A1303V;MSH6:NM_001281494:exon9:c.C3002T:p.A1001V			D	MutS_V
2	48023047	G	A	MSH6	0	0	0	1	1	1	nonsynonymous SNV	MSH6:NM_000179:exon3:c.G472A:p.E158K			B	PWWP
2	48023093	T	C	MSH6	0	0	0	1	1	1	nonsynonymous SNV	MSH6:NM_000179:exon3:c.T518C:p.L173P			P
2	48026063	G	A	MSH6	0	0	0	1	1	1	nonsynonymous SNV	MSH6:NM_001281492:exon2:c.G551A:p.S184N;MSH6:NM_001281493:exon3:c.G35A:p.S12N;MSH6:NM_000179:exon4:c.G941A:p.S314N;MSH6:NM_001281494:exon4:c.G35A:p.S12N			B
2	48026317	C	T	MSH6	0	0	0	1	1	1	nonsynonymous SNV	MSH6:NM_001281492:exon2:c.C805T:p.P269S;MSH6:NM_001281493:exon3:c.C289T:p.P97S;MSH6:NM_000179:exon4:c.C1195T:p.P399S;MSH6:NM_001281494:exon4:c.C289T:p.P97S			D
2	48026588	C	T	MSH6	0	0	0	1	1	1	nonsynonymous SNV	MSH6:NM_001281492:exon2:c.C1076T:p.P359L;MSH6:NM_001281493:exon3:c.C560T:p.P187L;MSH6:NM_000179:exon4:c.C1466T:p.P489L;MSH6:NM_001281494:exon4:c.C560T:p.P187L			D	MutS_I
2	48027422	C	T	MSH6	0	0	0	1	1	1	nonsynonymous SNV	MSH6:NM_001281492:exon2:c.C1910T:p.T637I;MSH6:NM_001281493:exon3:c.C1394T:p.T465I;MSH6:NM_000179:exon4:c.C2300T:p.T767I;MSH6:NM_001281494:exon4:c.C1394T:p.T465I			D	MutS_III
2	48027757	G	A	MSH6	0	0	0	1	1	1	nonsynonymous SNV	MSH6:NM_001281492:exon2:c.G2245A:p.A749T;MSH6:NM_001281493:exon3:c.G1729A:p.A577T;MSH6:NM_000179:exon4:c.G2635A:p.A879T;MSH6:NM_001281494:exon4:c.G1729A:p.A577T			B
2	48027898	C	T	MSH6	0	0	0	1	1	1	nonsynonymous SNV	MSH6:NM_001281492:exon2:c.C2386T:p.L796F;MSH6:NM_001281493:exon3:c.C1870T:p.L624F;MSH6:NM_000179:exon4:c.C2776T:p.L926F;MSH6:NM_001281494:exon4:c.C1870T:p.L624F			B
2	48027973	C	T	MSH6	0	0	0	1	1	1	nonsynonymous SNV	MSH6:NM_001281492:exon2:c.C2461T:p.L821F;MSH6:NM_001281493:exon3:c.C1945T:p.L649F;MSH6:NM_000179:exon4:c.C2851T:p.L951F;MSH6:NM_001281494:exon4:c.C1945T:p.L649F			P	MutS_IV
2	48033366	G	A	MSH6	0	0	0	1	1	1	nonsynonymous SNV	MSH6:NM_001281492:exon6:c.G3280A:p.G1094R;MSH6:NM_001281493:exon7:c.G2764A:p.G922R;MSH6:NM_000179:exon8:c.G3670A:p.G1224R;MSH6:NM_001281494:exon8:c.G2764A:p.G922R			D	MutS_V
2	48033603	G	A	MSH6	0	0	0	1	1	1	nonsynonymous SNV	MSH6:NM_001281492:exon7:c.G3424A:p.E1142K;MSH6:NM_001281493:exon8:c.G2908A:p.E970K;MSH6:NM_000179:exon9:c.G3814A:p.E1272K;MSH6:NM_001281494:exon9:c.G2908A:p.E970K			D	MutS_V
2	48033672	C	T	MSH6	0	0	0	1	1	1	nonsynonymous SNV	MSH6:NM_001281492:exon7:c.C3493T:p.P1165S;MSH6:NM_001281493:exon8:c.C2977T:p.P993S;MSH6:NM_000179:exon9:c.C3883T:p.P1295S;MSH6:NM_001281494:exon9:c.C2977T:p.P993S			D	MutS_V
2	48033726	A	G	MSH6	0	0	0	1	1	1	nonsynonymous SNV	MSH6:NM_001281492:exon7:c.A3547G:p.I1183V;MSH6:NM_001281493:exon8:c.A3031G:p.I1011V;MSH6:NM_000179:exon9:c.A3937G:p.I1313V;MSH6:NM_001281494:exon9:c.A3031G:p.I1011V			P	MutS_V
2	48026839	T	G	MSH6	0	0	0	1	1	1	nonsynonymous SNV	MSH6:NM_001281492:exon2:c.T1327G:p.F443V;MSH6:NM_001281493:exon3:c.T811G:p.F271V;MSH6:NM_000179:exon4:c.T1717G:p.F573V;MSH6:NM_001281494:exon4:c.T811G:p.F271V			D	MutS_II
2	48027541	G	A	MSH6	0	0	0	1	1	1	nonsynonymous SNV	MSH6:NM_001281492:exon2:c.G2029A:p.E677K;MSH6:NM_001281493:exon3:c.G1513A:p.E505K;MSH6:NM_000179:exon4:c.G2419A:p.E807K;MSH6:NM_001281494:exon4:c.G1513A:p.E505K			B	MutS_III
2	48027569	C	T	MSH6	0	0	0	1	1	1	nonsynonymous SNV	MSH6:NM_001281492:exon2:c.C2057T:p.P686L;MSH6:NM_001281493:exon3:c.C1541T:p.P514L;MSH6:NM_000179:exon4:c.C2447T:p.P816L;MSH6:NM_001281494:exon4:c.C1541T:p.P514L			D	MutS_III
2	48028105	G	A	MSH6	0	0	0	1	1	1	nonsynonymous SNV	MSH6:NM_001281492:exon2:c.G2593A:p.E865K;MSH6:NM_001281493:exon3:c.G2077A:p.E693K;MSH6:NM_000179:exon4:c.G2983A:p.E995K;MSH6:NM_001281494:exon4:c.G2077A:p.E693K			D	MutS_IV
2	48033621	C	T	MSH6	0	0	0	1	1	1	nonsynonymous SNV	MSH6:NM_001281492:exon7:c.C3442T:p.P1148S;MSH6:NM_001281493:exon8:c.C2926T:p.P976S;MSH6:NM_000179:exon9:c.C3832T:p.P1278S;MSH6:NM_001281494:exon9:c.C2926T:p.P976S			D	MutS_V
2	48033640	C	T	MSH6	0	0	0	1	1	0	nonsynonymous SNV	MSH6:NM_001281492:exon7:c.C3461T:p.T1154M;MSH6:NM_001281493:exon8:c.C2945T:p.T982M;MSH6:NM_000179:exon9:c.C3851T:p.T1284M;MSH6:NM_001281494:exon9:c.C2945T:p.T982M		rs63750836	D	MutS_V
2	48033964	G	A	MSH6	0	0	0	1	1	1	nonsynonymous SNV	MSH6:NM_001281492:exon8:c.G3658A:p.V1220I;MSH6:NM_001281493:exon9:c.G3142A:p.V1048I;MSH6:NM_000179:exon10:c.G4048A:p.V1350I;MSH6:NM_001281494:exon10:c.G3142A:p.V1048I			B
2	48010613	G	A	MSH6	0	0	0	1	1	1	nonsynonymous SNV	MSH6:NM_000179:exon1:c.G241A:p.A81T			B
2	48023135	A	G	MSH6	0	0	0	1	1	1	nonsynonymous SNV	MSH6:NM_000179:exon3:c.A560G:p.K187R			B
2	48025828	C	T	MSH6	0	0	0	1	1	0	stopgain	MSH6:NM_001281492:exon2:c.C316T:p.Q106X;MSH6:NM_000179:exon4:c.C706T:p.Q236X		rs63750996
2	48026428	T	C	MSH6	0	0	0	1	1	1	nonsynonymous SNV	MSH6:NM_001281492:exon2:c.T916C:p.Y306H;MSH6:NM_001281493:exon3:c.T400C:p.Y134H;MSH6:NM_000179:exon4:c.T1306C:p.Y436H;MSH6:NM_001281494:exon4:c.T400C:p.Y134H			D	MutS_I
2	48026567	G	A	MSH6	0	0	0	1	1	0	nonsynonymous SNV	MSH6:NM_001281492:exon2:c.G1055A:p.R352Q;MSH6:NM_001281493:exon3:c.G539A:p.R180Q;MSH6:NM_000179:exon4:c.G1445A:p.R482Q;MSH6:NM_001281494:exon4:c.G539A:p.R180Q			D	MutS_I
2	48026598	G	A	MSH6	0	0	0	1	1	1	nonsynonymous SNV	MSH6:NM_001281492:exon2:c.G1086A:p.M362I;MSH6:NM_001281493:exon3:c.G570A:p.M190I;MSH6:NM_000179:exon4:c.G1476A:p.M492I;MSH6:NM_001281494:exon4:c.G570A:p.M190I			P	MutS_I
2	48026689	A	C	MSH6	0	0	0	1	1	1	nonsynonymous SNV	MSH6:NM_001281492:exon2:c.A1177C:p.T393P;MSH6:NM_001281493:exon3:c.A661C:p.T221P;MSH6:NM_000179:exon4:c.A1567C:p.T523P;MSH6:NM_001281494:exon4:c.A661C:p.T221P			D	MutS_I
2	48026758	G	A	MSH6	0	0	0	1	1	1	nonsynonymous SNV	MSH6:NM_001281492:exon2:c.G1246A:p.E416K;MSH6:NM_001281493:exon3:c.G730A:p.E244K;MSH6:NM_000179:exon4:c.G1636A:p.E546K;MSH6:NM_001281494:exon4:c.G730A:p.E244K			B	MutS_II
2	48026809	A	G	MSH6	0	0	0	1	1	1	nonsynonymous SNV	MSH6:NM_001281492:exon2:c.A1297G:p.T433A;MSH6:NM_001281493:exon3:c.A781G:p.T261A;MSH6:NM_000179:exon4:c.A1687G:p.T563A;MSH6:NM_001281494:exon4:c.A781G:p.T261A			B	MutS_II
2	48026936	C	T	MSH6	0	0	0	1	1	1	nonsynonymous SNV	MSH6:NM_001281492:exon2:c.C1424T:p.T475I;MSH6:NM_001281493:exon3:c.C908T:p.T303I;MSH6:NM_000179:exon4:c.C1814T:p.T605I;MSH6:NM_001281494:exon4:c.C908T:p.T303I			P	MutS_II
2	48026953	A	G	MSH6	0	0	0	1	1	1	nonsynonymous SNV	MSH6:NM_001281492:exon2:c.A1441G:p.S481G;MSH6:NM_001281493:exon3:c.A925G:p.S309G;MSH6:NM_000179:exon4:c.A1831G:p.S611G;MSH6:NM_001281494:exon4:c.A925G:p.S309G			B	MutS_II
2	48027271	G	A	MSH6	0	0	0	1	1	1	nonsynonymous SNV	MSH6:NM_001281492:exon2:c.G1759A:p.V587I;MSH6:NM_001281493:exon3:c.G1243A:p.V415I;MSH6:NM_000179:exon4:c.G2149A:p.V717I;MSH6:NM_001281494:exon4:c.G1243A:p.V415I			B
2	48027404	G	A	MSH6	0	0	0	1	1	1	nonsynonymous SNV	MSH6:NM_001281492:exon2:c.G1892A:p.R631K;MSH6:NM_001281493:exon3:c.G1376A:p.R459K;MSH6:NM_000179:exon4:c.G2282A:p.R761K;MSH6:NM_001281494:exon4:c.G1376A:p.R459K			B	MutS_III
2	48028280	G	A	MSH6	0	0	0	1	1	1	nonsynonymous SNV	MSH6:NM_001281492:exon2:c.G2768A:p.C923Y;MSH6:NM_001281493:exon3:c.G2252A:p.C751Y;MSH6:NM_000179:exon4:c.G3158A:p.C1053Y;MSH6:NM_001281494:exon4:c.G2252A:p.C751Y			D
2	48030612	C	T	MSH6	0	0	0	1	1	0	nonsynonymous SNV	MSH6:NM_001281492:exon3:c.C2836T:p.R946C;MSH6:NM_001281493:exon4:c.C2320T:p.R774C;MSH6:NM_000179:exon5:c.C3226T:p.R1076C;MSH6:NM_001281494:exon5:c.C2320T:p.R774C		rs63750617	D	MutS_V
2	48030616	C	T	MSH6	0	0	0	1	1	1	nonsynonymous SNV	MSH6:NM_001281492:exon3:c.C2840T:p.P947L;MSH6:NM_001281493:exon4:c.C2324T:p.P775L;MSH6:NM_000179:exon5:c.C3230T:p.P1077L;MSH6:NM_001281494:exon5:c.C2324T:p.P775L			D	MutS_V
2	48030640	C	T	MSH6	0	0	0	1	1	1	nonsynonymous SNV	MSH6:NM_001281492:exon3:c.C2864T:p.T955I;MSH6:NM_001281493:exon4:c.C2348T:p.T783I;MSH6:NM_000179:exon5:c.C3254T:p.T1085I;MSH6:NM_001281494:exon5:c.C2348T:p.T783I			B	MutS_V
2	48030777	C	T	MSH6	0	0	0	1	1	1	nonsynonymous SNV	MSH6:NM_001281492:exon3:c.C3001T:p.L1001F;MSH6:NM_001281493:exon4:c.C2485T:p.L829F;MSH6:NM_000179:exon5:c.C3391T:p.L1131F;MSH6:NM_001281494:exon5:c.C2485T:p.L829F			D	MutS_V
2	48032053	G	A	MSH6	0	0	0	1	1	1	nonsynonymous SNV	MSH6:NM_001281492:exon4:c.G3053A:p.G1018D;MSH6:NM_001281493:exon5:c.G2537A:p.G846D;MSH6:NM_000179:exon6:c.G3443A:p.G1148D;MSH6:NM_001281494:exon6:c.G2537A:p.G846D			D	MutS_V
2	48032095	C	T	MSH6	0	0	0	1	1	1	nonsynonymous SNV	MSH6:NM_001281492:exon4:c.C3095T:p.A1032V;MSH6:NM_001281493:exon5:c.C2579T:p.A860V;MSH6:NM_000179:exon6:c.C3485T:p.A1162V;MSH6:NM_001281494:exon6:c.C2579T:p.A860V			D	MutS_V
2	48033603	G	T	MSH6	0	0	0	1	1	1	stopgain	MSH6:NM_001281492:exon7:c.G3424T:p.E1142X;MSH6:NM_001281493:exon8:c.G2908T:p.E970X;MSH6:NM_000179:exon9:c.G3814T:p.E1272X;MSH6:NM_001281494:exon9:c.G2908T:p.E970X				MutS_V
2	48033962	C	T	MSH6	0	0	0	1	1	1	nonsynonymous SNV	MSH6:NM_001281492:exon8:c.C3656T:p.A1219V;MSH6:NM_001281493:exon9:c.C3140T:p.A1047V;MSH6:NM_000179:exon10:c.C4046T:p.A1349V;MSH6:NM_001281494:exon10:c.C3140T:p.A1047V			B
2	48018133	G	A	MSH6	0	0	0	1	1	1	nonsynonymous SNV	MSH6:NM_000179:exon2:c.G328A:p.V110I			B	PWWP
2	48023042	C	T	MSH6	0	0	0	1	1	1	nonsynonymous SNV	MSH6:NM_000179:exon3:c.C467T:p.S156L			B	PWWP
2	48023195	A	G	MSH6	0	0	0	1	1	1	nonsynonymous SNV	MSH6:NM_000179:exon3:c.A620G:p.E207G			D
2	48025877	C	T	MSH6	0	0	0	1	1	1	nonsynonymous SNV	MSH6:NM_001281492:exon2:c.C365T:p.S122L;MSH6:NM_000179:exon4:c.C755T:p.S252L			B
2	48026186	G	A	MSH6	0	0	0	1	1	1	nonsynonymous SNV	MSH6:NM_001281492:exon2:c.G674A:p.G225D;MSH6:NM_001281493:exon3:c.G158A:p.G53D;MSH6:NM_000179:exon4:c.G1064A:p.G355D;MSH6:NM_001281494:exon4:c.G158A:p.G53D			B
2	48026365	C	T	MSH6	0	0	0	1	1	1	stopgain	MSH6:NM_001281492:exon2:c.C853T:p.Q285X;MSH6:NM_001281493:exon3:c.C337T:p.Q113X;MSH6:NM_000179:exon4:c.C1243T:p.Q415X;MSH6:NM_001281494:exon4:c.C337T:p.Q113X				MutS_I
2	48026690	C	T	MSH6	0	0	0	1	1	1	nonsynonymous SNV	MSH6:NM_001281492:exon2:c.C1178T:p.T393I;MSH6:NM_001281493:exon3:c.C662T:p.T221I;MSH6:NM_000179:exon4:c.C1568T:p.T523I;MSH6:NM_001281494:exon4:c.C662T:p.T221I			D	MutS_I
2	48026954	G	A	MSH6	0	0	0	1	1	1	nonsynonymous SNV	MSH6:NM_001281492:exon2:c.G1442A:p.S481N;MSH6:NM_001281493:exon3:c.G926A:p.S309N;MSH6:NM_000179:exon4:c.G1832A:p.S611N;MSH6:NM_001281494:exon4:c.G926A:p.S309N			B	MutS_II
2	48027385	G	A	MSH6	0	0	0	1	1	1	nonsynonymous SNV	MSH6:NM_001281492:exon2:c.G1873A:p.E625K;MSH6:NM_001281493:exon3:c.G1357A:p.E453K;MSH6:NM_000179:exon4:c.G2263A:p.E755K;MSH6:NM_001281494:exon4:c.G1357A:p.E453K			P	MutS_III
2	48027568	C	T	MSH6	0	0	0	1	1	1	nonsynonymous SNV	MSH6:NM_001281492:exon2:c.C2056T:p.P686S;MSH6:NM_001281493:exon3:c.C1540T:p.P514S;MSH6:NM_000179:exon4:c.C2446T:p.P816S;MSH6:NM_001281494:exon4:c.C1540T:p.P514S			D	MutS_III
2	48027790	G	A	MSH6	0	0	0	1	1	1	nonsynonymous SNV	MSH6:NM_001281492:exon2:c.G2278A:p.V760I;MSH6:NM_001281493:exon3:c.G1762A:p.V588I;MSH6:NM_000179:exon4:c.G2668A:p.V890I;MSH6:NM_001281494:exon4:c.G1762A:p.V588I			B
2	48028126	G	A	MSH6	0	0	0	1	1	1	nonsynonymous SNV	MSH6:NM_001281492:exon2:c.G2614A:p.G872S;MSH6:NM_001281493:exon3:c.G2098A:p.G700S;MSH6:NM_000179:exon4:c.G3004A:p.G1002S;MSH6:NM_001281494:exon4:c.G2098A:p.G700S			D	MutS_IV
2	48028136	G	A	MSH6	0	0	0	1	1	1	nonsynonymous SNV	MSH6:NM_001281492:exon2:c.G2624A:p.R875Q;MSH6:NM_001281493:exon3:c.G2108A:p.R703Q;MSH6:NM_000179:exon4:c.G3014A:p.R1005Q;MSH6:NM_001281494:exon4:c.G2108A:p.R703Q			D	MutS_IV
2	48028288	G	A	MSH6	0	0	0	1	1	0	nonsynonymous SNV	MSH6:NM_001281492:exon2:c.G2776A:p.V926M;MSH6:NM_001281493:exon3:c.G2260A:p.V754M;MSH6:NM_000179:exon4:c.G3166A:p.V1056M;MSH6:NM_001281494:exon4:c.G2260A:p.V754M			D
2	48032091	C	T	MSH6	0	0	0	1	1	1	nonsynonymous SNV	MSH6:NM_001281492:exon4:c.C3091T:p.P1031S;MSH6:NM_001281493:exon5:c.C2575T:p.P859S;MSH6:NM_000179:exon6:c.C3481T:p.P1161S;MSH6:NM_001281494:exon6:c.C2575T:p.P859S			D	MutS_V
2	48033931	G	A	MSH6	0	0	0	1	1	1	nonsynonymous SNV	MSH6:NM_001281492:exon8:c.G3625A:p.A1209T;MSH6:NM_001281493:exon9:c.G3109A:p.A1037T;MSH6:NM_000179:exon10:c.G4015A:p.A1339T;MSH6:NM_001281494:exon10:c.G3109A:p.A1037T			B
2	48010419	C	T	MSH6	0	0	0	1	1	1	nonsynonymous SNV	MSH6:NM_000179:exon1:c.C47T:p.A16V;MSH6:NM_001281492:exon1:c.C47T:p.A16V			B
2	48018151	G	A	MSH6	0	0	0	1	1	1	nonsynonymous SNV	MSH6:NM_000179:exon2:c.G346A:p.D116N			B	PWWP
2	48023036	C	T	MSH6	0	0	0	1	1	1	nonsynonymous SNV	MSH6:NM_000179:exon3:c.C461T:p.S154L			D	PWWP
2	48023096	G	A	MSH6	0	0	0	1	1	1	nonsynonymous SNV	MSH6:NM_000179:exon3:c.G521A:p.R174K			B
2	48025840	C	T	MSH6	0	0	0	1	1	0	stopgain	MSH6:NM_001281492:exon2:c.C328T:p.R110X;MSH6:NM_000179:exon4:c.C718T:p.R240X		rs63750019
2	48026014	C	T	MSH6	0	0	0	1	1	0	stopgain	MSH6:NM_001281492:exon2:c.C502T:p.R168X;MSH6:NM_000179:exon4:c.C892T:p.R298X		rs146816935
2	48026050	C	T	MSH6	0	0	0	1	1	1	nonsynonymous SNV	MSH6:NM_001281492:exon2:c.C538T:p.L180F;MSH6:NM_001281493:exon3:c.C22T:p.L8F;MSH6:NM_000179:exon4:c.C928T:p.L310F;MSH6:NM_001281494:exon4:c.C22T:p.L8F			B
2	48026217	G	A	MSH6	0	0	0	1	1	1	stopgain	MSH6:NM_001281492:exon2:c.G705A:p.W235X;MSH6:NM_001281493:exon3:c.G189A:p.W63X;MSH6:NM_000179:exon4:c.G1095A:p.W365X;MSH6:NM_001281494:exon4:c.G189A:p.W63X
2	48026792	G	A	MSH6	0	0	0	1	1	1	nonsynonymous SNV	MSH6:NM_001281492:exon2:c.G1280A:p.G427D;MSH6:NM_001281493:exon3:c.G764A:p.G255D;MSH6:NM_000179:exon4:c.G1670A:p.G557D;MSH6:NM_001281494:exon4:c.G764A:p.G255D			D	MutS_II
2	48027088	C	T	MSH6	0	0	0	1	1	1	nonsynonymous SNV	MSH6:NM_001281492:exon2:c.C1576T:p.P526S;MSH6:NM_001281493:exon3:c.C1060T:p.P354S;MSH6:NM_000179:exon4:c.C1966T:p.P656S;MSH6:NM_001281494:exon4:c.C1060T:p.P354S			D	MutS_II
2	48027641	G	A	MSH6	0	0	0	1	1	1	nonsynonymous SNV	MSH6:NM_001281492:exon2:c.G2129A:p.S710N;MSH6:NM_001281493:exon3:c.G1613A:p.S538N;MSH6:NM_000179:exon4:c.G2519A:p.S840N;MSH6:NM_001281494:exon4:c.G1613A:p.S538N			B
2	48028010	G	A	MSH6	0	0	0	1	1	1	nonsynonymous SNV	MSH6:NM_001281492:exon2:c.G2498A:p.G833D;MSH6:NM_001281493:exon3:c.G1982A:p.G661D;MSH6:NM_000179:exon4:c.G2888A:p.G963D;MSH6:NM_001281494:exon4:c.G1982A:p.G661D			D	MutS_IV
2	48028031	G	A	MSH6	0	0	0	1	1	1	stopgain	MSH6:NM_001281492:exon2:c.G2519A:p.W840X;MSH6:NM_001281493:exon3:c.G2003A:p.W668X;MSH6:NM_000179:exon4:c.G2909A:p.W970X;MSH6:NM_001281494:exon4:c.G2003A:p.W668X				MutS_IV
2	48028130	G	A	MSH6	0	0	0	1	1	1	nonsynonymous SNV	MSH6:NM_001281492:exon2:c.G2618A:p.C873Y;MSH6:NM_001281493:exon3:c.G2102A:p.C701Y;MSH6:NM_000179:exon4:c.G3008A:p.C1003Y;MSH6:NM_001281494:exon4:c.G2102A:p.C701Y			B	MutS_IV
2	48028196	G	A	MSH6	0	0	0	1	1	1	nonsynonymous SNV	MSH6:NM_001281492:exon2:c.G2684A:p.R895K;MSH6:NM_001281493:exon3:c.G2168A:p.R723K;MSH6:NM_000179:exon4:c.G3074A:p.R1025K;MSH6:NM_001281494:exon4:c.G2168A:p.R723K			P	MutS_IV
2	48028263	G	A	MSH6	0	0	0	1	1	0	stopgain	MSH6:NM_001281492:exon2:c.G2751A:p.W917X;MSH6:NM_001281493:exon3:c.G2235A:p.W745X;MSH6:NM_000179:exon4:c.G3141A:p.W1047X;MSH6:NM_001281494:exon4:c.G2235A:p.W745X
2	48032092	C	T	MSH6	0	0	0	1	1	1	nonsynonymous SNV	MSH6:NM_001281492:exon4:c.C3092T:p.P1031L;MSH6:NM_001281493:exon5:c.C2576T:p.P859L;MSH6:NM_000179:exon6:c.C3482T:p.P1161L;MSH6:NM_001281494:exon6:c.C2576T:p.P859L			D	MutS_V
2	48033346	G	A	MSH6	0	0	0	1	1	0	nonsynonymous SNV	MSH6:NM_001281492:exon6:c.G3260A:p.R1087K;MSH6:NM_001281493:exon7:c.G2744A:p.R915K;MSH6:NM_000179:exon8:c.G3650A:p.R1217K;MSH6:NM_001281494:exon8:c.G2744A:p.R915K		rs63749898	D	MutS_V
2	48033991	G	A	MSH6	0	0	0	1	1	1	nonsynonymous SNV	MSH6:NM_001281492:exon8:c.G3685A:p.E1229K;MSH6:NM_001281493:exon9:c.G3169A:p.E1057K;MSH6:NM_000179:exon10:c.G4075A:p.E1359K;MSH6:NM_001281494:exon10:c.G3169A:p.E1057K			B
2	48025885	G	A	MSH6	0	0	0	1	1	1	nonsynonymous SNV	MSH6:NM_001281492:exon2:c.G373A:p.E125K;MSH6:NM_000179:exon4:c.G763A:p.E255K			P
2	48010521	G	A	MSH6	0	0	0	1	1	1	stopgain	MSH6:NM_000179:exon1:c.G149A:p.W50X;MSH6:NM_001281492:exon1:c.G149A:p.W50X
2	48010539	G	A	MSH6	0	0	0	1	1	1	nonsynonymous SNV	MSH6:NM_000179:exon1:c.G167A:p.G56E;MSH6:NM_001281492:exon1:c.G167A:p.G56E			B
2	48018096	G	A	MSH6	0	0	0	1	1	1	stopgain	MSH6:NM_000179:exon2:c.G291A:p.W97X				PWWP
2	48018106	G	A	MSH6	0	0	0	1	1	1	nonsynonymous SNV	MSH6:NM_000179:exon2:c.G301A:p.E101K			D	PWWP
2	48018169	G	A	MSH6	0	0	0	1	1	0	nonsynonymous SNV	MSH6:NM_000179:exon2:c.G364A:p.E122K		rs143036974	B	PWWP
2	48018190	G	A	MSH6	0	0	0	1	1	1	nonsynonymous SNV	MSH6:NM_000179:exon2:c.G385A:p.V129I			B	PWWP
2	48018230	G	A	MSH6	0	0	0	1	1	1	stopgain	MSH6:NM_000179:exon2:c.G425A:p.W142X				PWWP
2	48023199	G	A	MSH6	0	0	0	1	1	1	nonsynonymous SNV	MSH6:NM_000179:exon3:c.G624A:p.M208I			B
2	48025802	G	A	MSH6	0	0	0	1	1	1	nonsynonymous SNV	MSH6:NM_001281492:exon2:c.G290A:p.S97N;MSH6:NM_000179:exon4:c.G680A:p.S227N			B
2	48025813	G	A	MSH6	0	0	0	1	1	1	nonsynonymous SNV	MSH6:NM_001281492:exon2:c.G301A:p.V101I;MSH6:NM_000179:exon4:c.G691A:p.V231I			B
2	48025879	G	A	MSH6	0	0	0	1	1	1	nonsynonymous SNV	MSH6:NM_001281492:exon2:c.G367A:p.D123N;MSH6:NM_000179:exon4:c.G757A:p.D253N			D
2	48026045	G	A	MSH6	0	0	0	1	1	1	nonsynonymous SNV	MSH6:NM_001281492:exon2:c.G533A:p.G178D;MSH6:NM_001281493:exon3:c.G17A:p.G6D;MSH6:NM_000179:exon4:c.G923A:p.G308D;MSH6:NM_001281494:exon4:c.G17A:p.G6D			B
2	48026138	C	T	MSH6	0	0	0	1	1	1	nonsynonymous SNV	MSH6:NM_001281492:exon2:c.C626T:p.A209V;MSH6:NM_001281493:exon3:c.C110T:p.A37V;MSH6:NM_000179:exon4:c.C1016T:p.A339V;MSH6:NM_001281494:exon4:c.C110T:p.A37V			B
2	48026165	C	T	MSH6	0	0	0	1	1	1	nonsynonymous SNV	MSH6:NM_001281492:exon2:c.C653T:p.S218F;MSH6:NM_001281493:exon3:c.C137T:p.S46F;MSH6:NM_000179:exon4:c.C1043T:p.S348F;MSH6:NM_001281494:exon4:c.C137T:p.S46F			B
2	48026647	G	A	MSH6	0	0	0	1	1	1	nonsynonymous SNV	MSH6:NM_001281492:exon2:c.G1135A:p.V379M;MSH6:NM_001281493:exon3:c.G619A:p.V207M;MSH6:NM_000179:exon4:c.G1525A:p.V509M;MSH6:NM_001281494:exon4:c.G619A:p.V207M			D	MutS_I
2	48026894	C	T	MSH6	0	0	0	1	1	1	nonsynonymous SNV	MSH6:NM_001281492:exon2:c.C1382T:p.P461L;MSH6:NM_001281493:exon3:c.C866T:p.P289L;MSH6:NM_000179:exon4:c.C1772T:p.P591L;MSH6:NM_001281494:exon4:c.C866T:p.P289L			D	MutS_II
2	48027007	G	A	MSH6	0	0	0	1	1	1	nonsynonymous SNV	MSH6:NM_001281492:exon2:c.G1495A:p.D499N;MSH6:NM_001281493:exon3:c.G979A:p.D327N;MSH6:NM_000179:exon4:c.G1885A:p.D629N;MSH6:NM_001281494:exon4:c.G979A:p.D327N			B	MutS_II
2	48027065	G	A	MSH6	0	0	0	1	1	1	nonsynonymous SNV	MSH6:NM_001281492:exon2:c.G1553A:p.S518N;MSH6:NM_001281493:exon3:c.G1037A:p.S346N;MSH6:NM_000179:exon4:c.G1943A:p.S648N;MSH6:NM_001281494:exon4:c.G1037A:p.S346N			B	MutS_II
2	48027231	G	A	MSH6	0	0	0	1	1	1	nonsynonymous SNV	MSH6:NM_001281492:exon2:c.G1719A:p.M573I;MSH6:NM_001281493:exon3:c.G1203A:p.M401I;MSH6:NM_000179:exon4:c.G2109A:p.M703I;MSH6:NM_001281494:exon4:c.G1203A:p.M401I			P	MutS_II
2	48027338	C	T	MSH6	0	0	0	1	1	1	nonsynonymous SNV	MSH6:NM_001281492:exon2:c.C1826T:p.T609I;MSH6:NM_001281493:exon3:c.C1310T:p.T437I;MSH6:NM_000179:exon4:c.C2216T:p.T739I;MSH6:NM_001281494:exon4:c.C1310T:p.T437I			D	MutS_III
2	48027821	G	A	MSH6	0	0	0	1	1	1	nonsynonymous SNV	MSH6:NM_001281492:exon2:c.G2309A:p.G770D;MSH6:NM_001281493:exon3:c.G1793A:p.G598D;MSH6:NM_000179:exon4:c.G2699A:p.G900D;MSH6:NM_001281494:exon4:c.G1793A:p.G598D			D
2	48027839	C	T	MSH6	0	0	0	1	1	1	nonsynonymous SNV	MSH6:NM_001281492:exon2:c.C2327T:p.T776I;MSH6:NM_001281493:exon3:c.C1811T:p.T604I;MSH6:NM_000179:exon4:c.C2717T:p.T906I;MSH6:NM_001281494:exon4:c.C1811T:p.T604I			P
2	48028294	G	A	MSH6	0	0	0	1	1	1	nonsynonymous SNV	MSH6:NM_001281492:exon2:c.G2782A:p.D928N;MSH6:NM_001281493:exon3:c.G2266A:p.D756N;MSH6:NM_000179:exon4:c.G3172A:p.D1058N;MSH6:NM_001281494:exon4:c.G2266A:p.D756N			D
2	48030789	C	T	MSH6	0	0	0	1	1	1	nonsynonymous SNV	MSH6:NM_001281492:exon3:c.C3013T:p.P1005S;MSH6:NM_001281493:exon4:c.C2497T:p.P833S;MSH6:NM_000179:exon5:c.C3403T:p.P1135S;MSH6:NM_001281494:exon5:c.C2497T:p.P833S			D	MutS_V
2	48032052	G	A	MSH6	0	0	0	1	1	1	nonsynonymous SNV	MSH6:NM_001281492:exon4:c.G3052A:p.G1018S;MSH6:NM_001281493:exon5:c.G2536A:p.G846S;MSH6:NM_000179:exon6:c.G3442A:p.G1148S;MSH6:NM_001281494:exon6:c.G2536A:p.G846S			D	MutS_V
2	48033399	C	T	MSH6	0	0	0	1	1	1	nonsynonymous SNV	MSH6:NM_001281492:exon6:c.C3313T:p.L1105F;MSH6:NM_001281493:exon7:c.C2797T:p.L933F;MSH6:NM_000179:exon8:c.C3703T:p.L1235F;MSH6:NM_001281494:exon8:c.C2797T:p.L933F			D	MutS_V
2	48033420	C	T	MSH6	0	0	0	1	1	1	nonsynonymous SNV	MSH6:NM_001281492:exon6:c.C3334T:p.R1112C;MSH6:NM_001281493:exon7:c.C2818T:p.R940C;MSH6:NM_000179:exon8:c.C3724T:p.R1242C;MSH6:NM_001281494:exon8:c.C2818T:p.R940C			D	MutS_V
2	48033720	G	A	MSH6	0	0	0	1	1	1	nonsynonymous SNV	MSH6:NM_001281492:exon7:c.G3541A:p.E1181K;MSH6:NM_001281493:exon8:c.G3025A:p.E1009K;MSH6:NM_000179:exon9:c.G3931A:p.E1311K;MSH6:NM_001281494:exon9:c.G3025A:p.E1009K			B	MutS_V
2	48033723	G	A	MSH6	0	0	0	1	1	1	nonsynonymous SNV	MSH6:NM_001281492:exon7:c.G3544A:p.V1182I;MSH6:NM_001281493:exon8:c.G3028A:p.V1010I;MSH6:NM_000179:exon9:c.G3934A:p.V1312I;MSH6:NM_001281494:exon9:c.G3028A:p.V1010I			B	MutS_V
2	48033762	A	G	MSH6	0	0	0	1	1	1	nonsynonymous SNV	MSH6:NM_001281492:exon7:c.A3583G:p.K1195E;MSH6:NM_001281493:exon8:c.A3067G:p.K1023E;MSH6:NM_000179:exon9:c.A3973G:p.K1325E;MSH6:NM_001281494:exon9:c.A3067G:p.K1023E			B	MutS_V
2	48025922	C	T	MSH6	0	0	0	1	1	1	nonsynonymous SNV	MSH6:NM_001281492:exon2:c.C410T:p.P137L;MSH6:NM_000179:exon4:c.C800T:p.P267L			D
2	48026254	A	G	MSH6	0	0	0	1	1	1	nonsynonymous SNV	MSH6:NM_001281492:exon2:c.A742G:p.R248G;MSH6:NM_001281493:exon3:c.A226G:p.R76G;MSH6:NM_000179:exon4:c.A1132G:p.R378G;MSH6:NM_001281494:exon4:c.A226G:p.R76G			P
2	48026494	C	T	MSH6	0	0	0	1	1	1	nonsynonymous SNV	MSH6:NM_001281492:exon2:c.C982T:p.H328Y;MSH6:NM_001281493:exon3:c.C466T:p.H156Y;MSH6:NM_000179:exon4:c.C1372T:p.H458Y;MSH6:NM_001281494:exon4:c.C466T:p.H156Y			D	MutS_I
2	48026932	G	A	MSH6	0	0	0	1	1	1	nonsynonymous SNV	MSH6:NM_001281492:exon2:c.G1420A:p.E474K;MSH6:NM_001281493:exon3:c.G904A:p.E302K;MSH6:NM_000179:exon4:c.G1810A:p.E604K;MSH6:NM_001281494:exon4:c.G904A:p.E302K			B	MutS_II
2	48027413	C	T	MSH6	0	0	0	1	1	1	nonsynonymous SNV	MSH6:NM_001281492:exon2:c.C1901T:p.T634I;MSH6:NM_001281493:exon3:c.C1385T:p.T462I;MSH6:NM_000179:exon4:c.C2291T:p.T764I;MSH6:NM_001281494:exon4:c.C1385T:p.T462I			P	MutS_III
2	48027607	G	A	MSH6	0	0	0	1	1	1	nonsynonymous SNV	MSH6:NM_001281492:exon2:c.G2095A:p.G699R;MSH6:NM_001281493:exon3:c.G1579A:p.G527R;MSH6:NM_000179:exon4:c.G2485A:p.G829R;MSH6:NM_001281494:exon4:c.G1579A:p.G527R			D
2	48027802	C	T	MSH6	0	0	0	1	1	1	stopgain	MSH6:NM_001281492:exon2:c.C2290T:p.Q764X;MSH6:NM_001281493:exon3:c.C1774T:p.Q592X;MSH6:NM_000179:exon4:c.C2680T:p.Q894X;MSH6:NM_001281494:exon4:c.C1774T:p.Q592X
2	48027997	C	T	MSH6	0	0	0	1	1	1	nonsynonymous SNV	MSH6:NM_001281492:exon2:c.C2485T:p.R829C;MSH6:NM_001281493:exon3:c.C1969T:p.R657C;MSH6:NM_000179:exon4:c.C2875T:p.R959C;MSH6:NM_001281494:exon4:c.C1969T:p.R657C			P	MutS_IV
2	48028279	T	C	MSH6	0	0	0	1	1	1	nonsynonymous SNV	MSH6:NM_001281492:exon2:c.T2767C:p.C923R;MSH6:NM_001281493:exon3:c.T2251C:p.C751R;MSH6:NM_000179:exon4:c.T3157C:p.C1053R;MSH6:NM_001281494:exon4:c.T2251C:p.C751R			D
2	48030798	G	A	MSH6	0	0	0	1	1	1	nonsynonymous SNV	MSH6:NM_001281492:exon3:c.G3022A:p.G1008R;MSH6:NM_001281493:exon4:c.G2506A:p.G836R;MSH6:NM_000179:exon5:c.G3412A:p.G1138R;MSH6:NM_001281494:exon5:c.G2506A:p.G836R			D	MutS_V
2	48018095	G	A	MSH6	0	0	0	1	1	1	stopgain	MSH6:NM_000179:exon2:c.G290A:p.W97X				PWWP
2	48018097	G	A	MSH6	0	0	0	1	1	1	nonsynonymous SNV	MSH6:NM_000179:exon2:c.G292A:p.A98T			D	PWWP
2	48018187	C	T	MSH6	0	0	0	1	1	1	nonsynonymous SNV	MSH6:NM_000179:exon2:c.C382T:p.R128C			D	PWWP
2	48026084	C	T	MSH6	0	0	0	1	1	1	nonsynonymous SNV	MSH6:NM_001281492:exon2:c.C572T:p.S191L;MSH6:NM_001281493:exon3:c.C56T:p.S19L;MSH6:NM_000179:exon4:c.C962T:p.S321L;MSH6:NM_001281494:exon4:c.C56T:p.S19L			B
2	48026300	C	T	MSH6	0	0	0	1	1	1	nonsynonymous SNV	MSH6:NM_001281492:exon2:c.C788T:p.A263V;MSH6:NM_001281493:exon3:c.C272T:p.A91V;MSH6:NM_000179:exon4:c.C1178T:p.A393V;MSH6:NM_001281494:exon4:c.C272T:p.A91V			B
2	48026386	G	A	MSH6	0	0	0	1	1	1	nonsynonymous SNV	MSH6:NM_001281492:exon2:c.G874A:p.D292N;MSH6:NM_001281493:exon3:c.G358A:p.D120N;MSH6:NM_000179:exon4:c.G1264A:p.D422N;MSH6:NM_001281494:exon4:c.G358A:p.D120N			D	MutS_I
2	48026836	C	T	MSH6	0	0	0	1	1	1	stopgain	MSH6:NM_001281492:exon2:c.C1324T:p.Q442X;MSH6:NM_001281493:exon3:c.C808T:p.Q270X;MSH6:NM_000179:exon4:c.C1714T:p.Q572X;MSH6:NM_001281494:exon4:c.C808T:p.Q270X				MutS_II
2	48026851	C	T	MSH6	0	0	0	1	1	1	nonsynonymous SNV	MSH6:NM_001281492:exon2:c.C1339T:p.R447C;MSH6:NM_001281493:exon3:c.C823T:p.R275C;MSH6:NM_000179:exon4:c.C1729T:p.R577C;MSH6:NM_001281494:exon4:c.C823T:p.R275C			P	MutS_II
2	48026852	G	A	MSH6	0	0	0	1	1	0	nonsynonymous SNV	MSH6:NM_001281492:exon2:c.G1340A:p.R447H;MSH6:NM_001281493:exon3:c.G824A:p.R275H;MSH6:NM_000179:exon4:c.G1730A:p.R577H;MSH6:NM_001281494:exon4:c.G824A:p.R275H		rs376220212	D	MutS_II
2	48026911	G	A	MSH6	0	0	0	1	1	1	nonsynonymous SNV	MSH6:NM_001281492:exon2:c.G1399A:p.E467K;MSH6:NM_001281493:exon3:c.G883A:p.E295K;MSH6:NM_000179:exon4:c.G1789A:p.E597K;MSH6:NM_001281494:exon4:c.G883A:p.E295K			D	MutS_II
2	48026918	G	A	MSH6	0	0	0	1	1	1	nonsynonymous SNV	MSH6:NM_001281492:exon2:c.G1406A:p.G469E;MSH6:NM_001281493:exon3:c.G890A:p.G297E;MSH6:NM_000179:exon4:c.G1796A:p.G599E;MSH6:NM_001281494:exon4:c.G890A:p.G297E			D	MutS_II
2	48026923	C	T	MSH6	0	0	0	1	1	1	nonsynonymous SNV	MSH6:NM_001281492:exon2:c.C1411T:p.L471F;MSH6:NM_001281493:exon3:c.C895T:p.L299F;MSH6:NM_000179:exon4:c.C1801T:p.L601F;MSH6:NM_001281494:exon4:c.C895T:p.L299F			D	MutS_II
2	48027043	G	A	MSH6	0	0	0	1	1	1	nonsynonymous SNV	MSH6:NM_001281492:exon2:c.G1531A:p.E511K;MSH6:NM_001281493:exon3:c.G1015A:p.E339K;MSH6:NM_000179:exon4:c.G1921A:p.E641K;MSH6:NM_001281494:exon4:c.G1015A:p.E339K			B	MutS_II
2	48027284	G	A	MSH6	0	0	0	1	1	1	nonsynonymous SNV	MSH6:NM_001281492:exon2:c.G1772A:p.R591K;MSH6:NM_001281493:exon3:c.G1256A:p.R419K;MSH6:NM_000179:exon4:c.G2162A:p.R721K;MSH6:NM_001281494:exon4:c.G1256A:p.R419K			B
2	48027332	C	T	MSH6	0	0	0	1	1	1	nonsynonymous SNV	MSH6:NM_001281492:exon2:c.C1820T:p.A607V;MSH6:NM_001281493:exon3:c.C1304T:p.A435V;MSH6:NM_000179:exon4:c.C2210T:p.A737V;MSH6:NM_001281494:exon4:c.C1304T:p.A435V			P	MutS_III
2	48027371	C	T	MSH6	0	0	0	1	1	1	nonsynonymous SNV	MSH6:NM_001281492:exon2:c.C1859T:p.T620I;MSH6:NM_001281493:exon3:c.C1343T:p.T448I;MSH6:NM_000179:exon4:c.C2249T:p.T750I;MSH6:NM_001281494:exon4:c.C1343T:p.T448I			P	MutS_III
2	48027466	C	T	MSH6	0	0	0	1	1	1	nonsynonymous SNV	MSH6:NM_001281492:exon2:c.C1954T:p.L652F;MSH6:NM_001281493:exon3:c.C1438T:p.L480F;MSH6:NM_000179:exon4:c.C2344T:p.L782F;MSH6:NM_001281494:exon4:c.C1438T:p.L480F			D	MutS_III
2	48027721	G	A	MSH6	0	0	0	1	1	1	nonsynonymous SNV	MSH6:NM_001281492:exon2:c.G2209A:p.V737I;MSH6:NM_001281493:exon3:c.G1693A:p.V565I;MSH6:NM_000179:exon4:c.G2599A:p.V867I;MSH6:NM_001281494:exon4:c.G1693A:p.V565I			B
2	48027863	C	T	MSH6	0	0	0	1	1	1	nonsynonymous SNV	MSH6:NM_001281492:exon2:c.C2351T:p.T784I;MSH6:NM_001281493:exon3:c.C1835T:p.T612I;MSH6:NM_000179:exon4:c.C2741T:p.T914I;MSH6:NM_001281494:exon4:c.C1835T:p.T612I			D
2	48028223	G	A	MSH6	0	0	0	1	1	0	nonsynonymous SNV	MSH6:NM_001281492:exon2:c.G2711A:p.R904Q;MSH6:NM_001281493:exon3:c.G2195A:p.R732Q;MSH6:NM_000179:exon4:c.G3101A:p.R1034Q;MSH6:NM_001281494:exon4:c.G2195A:p.R732Q	0.0005	rs181727939	D
2	48032049	G	A	MSH6	0	0	0	1	1	1	nonsynonymous SNV	MSH6:NM_001281492:exon4:c.G3049A:p.A1017T;MSH6:NM_001281493:exon5:c.G2533A:p.A845T;MSH6:NM_000179:exon6:c.G3439A:p.A1147T;MSH6:NM_001281494:exon6:c.G2533A:p.A845T			B	MutS_V
2	48033715	C	T	MSH6	0	0	0	1	1	1	nonsynonymous SNV	MSH6:NM_001281492:exon7:c.C3536T:p.P1179L;MSH6:NM_001281493:exon8:c.C3020T:p.P1007L;MSH6:NM_000179:exon9:c.C3926T:p.P1309L;MSH6:NM_001281494:exon9:c.C3020T:p.P1007L			D	MutS_V
2	48026843	C	T	MSH6	1	0	0	0	1	1	nonsynonymous SNV	MSH6:NM_001281492:exon2:c.C1331T:p.S444L;MSH6:NM_001281493:exon3:c.C815T:p.S272L;MSH6:NM_000179:exon4:c.C1721T:p.S574L;MSH6:NM_001281494:exon4:c.C815T:p.S272L			B	MutS_II
2	48027854	G	A	MSH6	1	0	0	0	1	1	nonsynonymous SNV	MSH6:NM_001281492:exon2:c.G2342A:p.R781Q;MSH6:NM_001281493:exon3:c.G1826A:p.R609Q;MSH6:NM_000179:exon4:c.G2732A:p.R911Q;MSH6:NM_001281494:exon4:c.G1826A:p.R609Q			P
2	48030676	C	T	MSH6	1	0	0	0	1	1	nonsynonymous SNV	MSH6:NM_001281492:exon3:c.C2900T:p.P967L;MSH6:NM_001281493:exon4:c.C2384T:p.P795L;MSH6:NM_000179:exon5:c.C3290T:p.P1097L;MSH6:NM_001281494:exon5:c.C2384T:p.P795L			D	MutS_V
2	48032763	G	A	MSH6	1	0	0	0	1	1	nonsynonymous SNV	MSH6:NM_001281492:exon5:c.G3173A:p.S1058N;MSH6:NM_001281493:exon6:c.G2657A:p.S886N;MSH6:NM_000179:exon7:c.G3563A:p.S1188N;MSH6:NM_001281494:exon7:c.G2657A:p.S886N			D	MutS_V
2	48025835	C	T	MSH6	0	0	1	0	1	1	nonsynonymous SNV	MSH6:NM_001281492:exon2:c.C323T:p.S108F;MSH6:NM_000179:exon4:c.C713T:p.S238F			B
2	48026233	G	A	MSH6	0	0	1	0	1	1	nonsynonymous SNV	MSH6:NM_001281492:exon2:c.G721A:p.E241K;MSH6:NM_001281493:exon3:c.G205A:p.E69K;MSH6:NM_000179:exon4:c.G1111A:p.E371K;MSH6:NM_001281494:exon4:c.G205A:p.E69K			P
2	48026248	G	A	MSH6	0	0	1	0	1	1	nonsynonymous SNV	MSH6:NM_001281492:exon2:c.G736A:p.E246K;MSH6:NM_001281493:exon3:c.G220A:p.E74K;MSH6:NM_000179:exon4:c.G1126A:p.E376K;MSH6:NM_001281494:exon4:c.G220A:p.E74K			B
2	48026531	C	T	MSH6	0	0	1	0	1	1	nonsynonymous SNV	MSH6:NM_001281492:exon2:c.C1019T:p.S340L;MSH6:NM_001281493:exon3:c.C503T:p.S168L;MSH6:NM_000179:exon4:c.C1409T:p.S470L;MSH6:NM_001281494:exon4:c.C503T:p.S168L			D	MutS_I
2	48026606	G	A	MSH6	0	0	1	0	1	0	nonsynonymous SNV	MSH6:NM_001281492:exon2:c.G1094A:p.R365Q;MSH6:NM_001281493:exon3:c.G578A:p.R193Q;MSH6:NM_000179:exon4:c.G1484A:p.R495Q;MSH6:NM_001281494:exon4:c.G578A:p.R193Q			D	MutS_I
2	48027148	A	G	MSH6	0	0	1	0	1	1	nonsynonymous SNV	MSH6:NM_001281492:exon2:c.A1636G:p.K546E;MSH6:NM_001281493:exon3:c.A1120G:p.K374E;MSH6:NM_000179:exon4:c.A2026G:p.K676E;MSH6:NM_001281494:exon4:c.A1120G:p.K374E			B	MutS_II
2	48027214	C	T	MSH6	0	0	1	0	1	1	stopgain	MSH6:NM_001281492:exon2:c.C1702T:p.Q568X;MSH6:NM_001281493:exon3:c.C1186T:p.Q396X;MSH6:NM_000179:exon4:c.C2092T:p.Q698X;MSH6:NM_001281494:exon4:c.C1186T:p.Q396X				MutS_II
2	48027416	G	A	MSH6	0	0	1	0	1	1	nonsynonymous SNV	MSH6:NM_001281492:exon2:c.G1904A:p.C635Y;MSH6:NM_001281493:exon3:c.G1388A:p.C463Y;MSH6:NM_000179:exon4:c.G2294A:p.C765Y;MSH6:NM_001281494:exon4:c.G1388A:p.C463Y			D	MutS_III
2	48027425	C	T	MSH6	0	0	1	0	1	1	nonsynonymous SNV	MSH6:NM_001281492:exon2:c.C1913T:p.P638L;MSH6:NM_001281493:exon3:c.C1397T:p.P466L;MSH6:NM_000179:exon4:c.C2303T:p.P768L;MSH6:NM_001281494:exon4:c.C1397T:p.P466L			P	MutS_III
2	48027674	G	A	MSH6	0	0	1	0	1	1	nonsynonymous SNV	MSH6:NM_001281492:exon2:c.G2162A:p.S721N;MSH6:NM_001281493:exon3:c.G1646A:p.S549N;MSH6:NM_000179:exon4:c.G2552A:p.S851N;MSH6:NM_001281494:exon4:c.G1646A:p.S549N			P
2	48027787	C	T	MSH6	0	0	1	0	1	1	stopgain	MSH6:NM_001281492:exon2:c.C2275T:p.Q759X;MSH6:NM_001281493:exon3:c.C1759T:p.Q587X;MSH6:NM_000179:exon4:c.C2665T:p.Q889X;MSH6:NM_001281494:exon4:c.C1759T:p.Q587X
2	48030603	C	T	MSH6	0	0	1	0	1	0	nonsynonymous SNV	MSH6:NM_001281492:exon3:c.C2827T:p.P943S;MSH6:NM_001281493:exon4:c.C2311T:p.P771S;MSH6:NM_000179:exon5:c.C3217T:p.P1073S;MSH6:NM_001281494:exon5:c.C2311T:p.P771S		rs142254875	B
2	48033670	G	A	MSH6	0	0	1	0	1	1	nonsynonymous SNV	MSH6:NM_001281492:exon7:c.G3491A:p.C1164Y;MSH6:NM_001281493:exon8:c.G2975A:p.C992Y;MSH6:NM_000179:exon9:c.G3881A:p.C1294Y;MSH6:NM_001281494:exon9:c.G2975A:p.C992Y			D	MutS_V
2	48018077	C	T	MSH6	0	0	1	0	1	1	nonsynonymous SNV	MSH6:NM_000179:exon2:c.C272T:p.S91L			P	PWWP
2	48023083	C	T	MSH6	0	0	1	0	1	1	nonsynonymous SNV	MSH6:NM_000179:exon3:c.C508T:p.P170S			B
2	48023091	A	G	MSH6	0	0	1	0	1	1	nonsynonymous SNV	MSH6:NM_000179:exon3:c.A516G:p.I172M			P
2	48026032	G	A	MSH6	0	0	1	0	1	1	nonsynonymous SNV	MSH6:NM_001281492:exon2:c.G520A:p.V174M;MSH6:NM_001281493:exon3:c.G4A:p.V2M;MSH6:NM_000179:exon4:c.G910A:p.V304M;MSH6:NM_001281494:exon4:c.G4A:p.V2M			B
2	48026516	C	T	MSH6	0	0	1	0	1	1	nonsynonymous SNV	MSH6:NM_001281492:exon2:c.C1004T:p.A335V;MSH6:NM_001281493:exon3:c.C488T:p.A163V;MSH6:NM_000179:exon4:c.C1394T:p.A465V;MSH6:NM_001281494:exon4:c.C488T:p.A163V			D	MutS_I
2	48026966	G	A	MSH6	0	0	1	0	1	1	nonsynonymous SNV	MSH6:NM_001281492:exon2:c.G1454A:p.C485Y;MSH6:NM_001281493:exon3:c.G938A:p.C313Y;MSH6:NM_000179:exon4:c.G1844A:p.C615Y;MSH6:NM_001281494:exon4:c.G938A:p.C313Y			B	MutS_II
2	48027175	G	A	MSH6	0	0	1	0	1	1	nonsynonymous SNV	MSH6:NM_001281492:exon2:c.G1663A:p.G555S;MSH6:NM_001281493:exon3:c.G1147A:p.G383S;MSH6:NM_000179:exon4:c.G2053A:p.G685S;MSH6:NM_001281494:exon4:c.G1147A:p.G383S			D	MutS_II
2	48027322	G	A	MSH6	0	0	1	0	1	1	nonsynonymous SNV	MSH6:NM_001281492:exon2:c.G1810A:p.V604M;MSH6:NM_001281493:exon3:c.G1294A:p.V432M;MSH6:NM_000179:exon4:c.G2200A:p.V734M;MSH6:NM_001281494:exon4:c.G1294A:p.V432M			D	MutS_III
2	48028030	T	TG	MSH6	0	0	1	0	1	1	frameshift substitution	MSH6:NM_001281492:exon2:c.2518_2518delinsTG;MSH6:NM_001281493:exon3:c.2002_2002delinsTG;MSH6:NM_000179:exon4:c.2908_2908delinsTG;MSH6:NM_001281494:exon4:c.2002_2002delinsTG				MutS_IV
2	48030613	G	A	MSH6	0	0	1	0	1	0	nonsynonymous SNV	MSH6:NM_001281492:exon3:c.G2837A:p.R946H;MSH6:NM_001281493:exon4:c.G2321A:p.R774H;MSH6:NM_000179:exon5:c.G3227A:p.R1076H;MSH6:NM_001281494:exon5:c.G2321A:p.R774H			D	MutS_V
2	48030633	G	A	MSH6	0	0	1	0	1	1	nonsynonymous SNV	MSH6:NM_001281492:exon3:c.G2857A:p.E953K;MSH6:NM_001281493:exon4:c.G2341A:p.E781K;MSH6:NM_000179:exon5:c.G3247A:p.E1083K;MSH6:NM_001281494:exon5:c.G2341A:p.E781K			B	MutS_V
2	48033497	G	A	MSH6	0	0	1	0	1	1	nonsynonymous SNV	MSH6:NM_001281492:exon6:c.G3411A:p.M1137I;MSH6:NM_001281493:exon7:c.G2895A:p.M965I;MSH6:NM_000179:exon8:c.G3801A:p.M1267I;MSH6:NM_001281494:exon8:c.G2895A:p.M965I			D	MutS_V
2	48032083	G	GC	MSH6	0	0	1	0	1	1	frameshift substitution	MSH6:NM_001281492:exon4:c.3083_3083delinsGC;MSH6:NM_001281493:exon5:c.2567_2567delinsGC;MSH6:NM_000179:exon6:c.3473_3473delinsGC;MSH6:NM_001281494:exon6:c.2567_2567delinsGC				MutS_V
2	48010451	G	A	MSH6	0	1	0	0	1	1	nonsynonymous SNV	MSH6:NM_000179:exon1:c.G79A:p.A27T;MSH6:NM_001281492:exon1:c.G79A:p.A27T			B
2	48025786	G	A	MSH6	0	0	1	0	1	1	nonsynonymous SNV	MSH6:NM_001281492:exon2:c.G274A:p.D92N;MSH6:NM_000179:exon4:c.G664A:p.D222N			B
2	48026048	C	T	MSH6	0	0	1	0	1	1	nonsynonymous SNV	MSH6:NM_001281492:exon2:c.C536T:p.S179F;MSH6:NM_001281493:exon3:c.C20T:p.S7F;MSH6:NM_000179:exon4:c.C926T:p.S309F;MSH6:NM_001281494:exon4:c.C20T:p.S7F			P
2	48026147	C	T	MSH6	0	0	1	0	1	1	nonsynonymous SNV	MSH6:NM_001281492:exon2:c.C635T:p.A212V;MSH6:NM_001281493:exon3:c.C119T:p.A40V;MSH6:NM_000179:exon4:c.C1025T:p.A342V;MSH6:NM_001281494:exon4:c.C119T:p.A40V			B
2	48026449	G	A	MSH6	0	0	1	0	1	1	nonsynonymous SNV	MSH6:NM_001281492:exon2:c.G937A:p.G313R;MSH6:NM_001281493:exon3:c.G421A:p.G141R;MSH6:NM_000179:exon4:c.G1327A:p.G443R;MSH6:NM_001281494:exon4:c.G421A:p.G141R			D	MutS_I
2	48027037	G	A	MSH6	0	0	1	0	1	0	nonsynonymous SNV	MSH6:NM_001281492:exon2:c.G1525A:p.E509K;MSH6:NM_001281493:exon3:c.G1009A:p.E337K;MSH6:NM_000179:exon4:c.G1915A:p.E639K;MSH6:NM_001281494:exon4:c.G1009A:p.E337K		rs143517321	P	MutS_II
2	48027040	G	A	MSH6	0	0	1	0	1	1	nonsynonymous SNV	MSH6:NM_001281492:exon2:c.G1528A:p.E510K;MSH6:NM_001281493:exon3:c.G1012A:p.E338K;MSH6:NM_000179:exon4:c.G1918A:p.E640K;MSH6:NM_001281494:exon4:c.G1012A:p.E338K			B	MutS_II
2	48027508	G	A	MSH6	0	0	1	0	1	0	nonsynonymous SNV	MSH6:NM_001281492:exon2:c.G1996A:p.E666K;MSH6:NM_001281493:exon3:c.G1480A:p.E494K;MSH6:NM_000179:exon4:c.G2386A:p.E796K;MSH6:NM_001281494:exon4:c.G1480A:p.E494K			B	MutS_III
2	48028127	G	A	MSH6	0	0	1	0	1	1	nonsynonymous SNV	MSH6:NM_001281492:exon2:c.G2615A:p.G872D;MSH6:NM_001281493:exon3:c.G2099A:p.G700D;MSH6:NM_000179:exon4:c.G3005A:p.G1002D;MSH6:NM_001281494:exon4:c.G2099A:p.G700D			D	MutS_IV
2	48028145	C	T	MSH6	0	0	1	0	1	0	nonsynonymous SNV	MSH6:NM_001281492:exon2:c.C2633T:p.T878I;MSH6:NM_001281493:exon3:c.C2117T:p.T706I;MSH6:NM_000179:exon4:c.C3023T:p.T1008I;MSH6:NM_001281494:exon4:c.C2117T:p.T706I			D	MutS_IV
2	48030811	C	T	MSH6	0	0	1	0	1	0	nonsynonymous SNV	MSH6:NM_001281492:exon3:c.C3035T:p.T1012M;MSH6:NM_001281493:exon4:c.C2519T:p.T840M;MSH6:NM_000179:exon5:c.C3425T:p.T1142M;MSH6:NM_001281494:exon5:c.C2519T:p.T840M		rs267608089		MutS_V
2	48010401	T	C	MSH6	0	0	1	0	1	1	nonsynonymous SNV	MSH6:NM_000179:exon1:c.T29C:p.F10S;MSH6:NM_001281492:exon1:c.T29C:p.F10S			D
2	48026336	C	T	MSH6	0	0	1	0	1	1	nonsynonymous SNV	MSH6:NM_001281492:exon2:c.C824T:p.S275F;MSH6:NM_001281493:exon3:c.C308T:p.S103F;MSH6:NM_000179:exon4:c.C1214T:p.S405F;MSH6:NM_001281494:exon4:c.C308T:p.S103F			D
2	48033664	G	A	MSH6	0	0	1	0	1	1	nonsynonymous SNV	MSH6:NM_001281492:exon7:c.G3485A:p.G1162E;MSH6:NM_001281493:exon8:c.G2969A:p.G990E;MSH6:NM_000179:exon9:c.G3875A:p.G1292E;MSH6:NM_001281494:exon9:c.G2969A:p.G990E			D	MutS_V
2	48023194	G	A	MSH6	0	0	1	0	1	1	nonsynonymous SNV	MSH6:NM_000179:exon3:c.G619A:p.E207K			P
2	48026173	C	T	MSH6	0	0	1	0	1	1	nonsynonymous SNV	MSH6:NM_001281492:exon2:c.C661T:p.H221Y;MSH6:NM_001281493:exon3:c.C145T:p.H49Y;MSH6:NM_000179:exon4:c.C1051T:p.H351Y;MSH6:NM_001281494:exon4:c.C145T:p.H49Y			B
2	48027014	C	T	MSH6	0	0	1	0	1	1	nonsynonymous SNV	MSH6:NM_001281492:exon2:c.C1502T:p.S501F;MSH6:NM_001281493:exon3:c.C986T:p.S329F;MSH6:NM_000179:exon4:c.C1892T:p.S631F;MSH6:NM_001281494:exon4:c.C986T:p.S329F			B	MutS_II
2	48027368	G	A	MSH6	0	0	1	0	1	1	nonsynonymous SNV	MSH6:NM_001281492:exon2:c.G1856A:p.G619E;MSH6:NM_001281493:exon3:c.G1340A:p.G447E;MSH6:NM_000179:exon4:c.G2246A:p.G749E;MSH6:NM_001281494:exon4:c.G1340A:p.G447E			B	MutS_III
2	48027389	G	A	MSH6	0	0	1	0	1	1	nonsynonymous SNV	MSH6:NM_001281492:exon2:c.G1877A:p.G626E;MSH6:NM_001281493:exon3:c.G1361A:p.G454E;MSH6:NM_000179:exon4:c.G2267A:p.G756E;MSH6:NM_001281494:exon4:c.G1361A:p.G454E			D	MutS_III
2	48027668	C	T	MSH6	0	0	1	0	1	1	nonsynonymous SNV	MSH6:NM_001281492:exon2:c.C2156T:p.T719I;MSH6:NM_001281493:exon3:c.C1640T:p.T547I;MSH6:NM_000179:exon4:c.C2546T:p.T849I;MSH6:NM_001281494:exon4:c.C1640T:p.T547I			P
2	48028067	C	T	MSH6	0	0	1	0	1	1	nonsynonymous SNV	MSH6:NM_001281492:exon2:c.C2555T:p.P852L;MSH6:NM_001281493:exon3:c.C2039T:p.P680L;MSH6:NM_000179:exon4:c.C2945T:p.P982L;MSH6:NM_001281494:exon4:c.C2039T:p.P680L			D	MutS_IV
2	48032834	G	A	MSH6	0	0	1	0	1	1	nonsynonymous SNV	MSH6:NM_001281492:exon5:c.G3244A:p.V1082M;MSH6:NM_001281493:exon6:c.G2728A:p.V910M;MSH6:NM_000179:exon7:c.G3634A:p.V1212M;MSH6:NM_001281494:exon7:c.G2728A:p.V910M			B	MutS_V
2	48033946	A	G	MSH6	0	0	1	0	1	1	nonsynonymous SNV	MSH6:NM_001281492:exon8:c.A3640G:p.T1214A;MSH6:NM_001281493:exon9:c.A3124G:p.T1042A;MSH6:NM_000179:exon10:c.A4030G:p.T1344A;MSH6:NM_001281494:exon10:c.A3124G:p.T1042A			B
2	48027321	G	A	MSH6	0	0	1	0	1	1	nonsynonymous SNV	MSH6:NM_001281492:exon2:c.G1809A:p.M603I;MSH6:NM_001281493:exon3:c.G1293A:p.M431I;MSH6:NM_000179:exon4:c.G2199A:p.M733I;MSH6:NM_001281494:exon4:c.G1293A:p.M431I			D	MutS_III
2	48032767	A	AT	MSH6	0	0	1	0	1	1	frameshift substitution	MSH6:NM_001281492:exon5:c.3177_3177delinsAT;MSH6:NM_001281493:exon6:c.2661_2661delinsAT;MSH6:NM_000179:exon7:c.3567_3567delinsAT;MSH6:NM_001281494:exon7:c.2661_2661delinsAT				MutS_V
2	48033609	G	A	MSH6	0	0	1	0	1	1	nonsynonymous SNV	MSH6:NM_001281492:exon7:c.G3430A:p.E1144K;MSH6:NM_001281493:exon8:c.G2914A:p.E972K;MSH6:NM_000179:exon9:c.G3820A:p.E1274K;MSH6:NM_001281494:exon9:c.G2914A:p.E972K			P	MutS_V
2	48023051	C	T	MSH6	0	0	1	0	1	1	nonsynonymous SNV	MSH6:NM_000179:exon3:c.C476T:p.A159V			B	PWWP
2	48010430	G	A	MSH6	0	0	1	0	1	1	nonsynonymous SNV	MSH6:NM_000179:exon1:c.G58A:p.A20T;MSH6:NM_001281492:exon1:c.G58A:p.A20T			B
2	48010610	G	A	MSH6	0	0	1	0	1	1	nonsynonymous SNV	MSH6:NM_000179:exon1:c.G238A:p.V80I
2	48033941	G	A	MSH6	0	0	1	0	1	1	nonsynonymous SNV	MSH6:NM_001281492:exon8:c.G3635A:p.R1212K;MSH6:NM_001281493:exon9:c.G3119A:p.R1040K;MSH6:NM_000179:exon10:c.G4025A:p.R1342K;MSH6:NM_001281494:exon10:c.G3119A:p.R1040K			B
2	48018233	T	G	MSH6	0	0	1	0	1	1	nonsynonymous SNV	MSH6:NM_000179:exon2:c.T428G:p.V143G			D	PWWP
2	48026465	G	A	MSH6	0	0	1	0	1	1	nonsynonymous SNV	MSH6:NM_001281492:exon2:c.G953A:p.G318E;MSH6:NM_001281493:exon3:c.G437A:p.G146E;MSH6:NM_000179:exon4:c.G1343A:p.G448E;MSH6:NM_001281494:exon4:c.G437A:p.G146E			D	MutS_I
2	48026719	G	A	MSH6	0	0	1	0	1	1	nonsynonymous SNV	MSH6:NM_001281492:exon2:c.G1207A:p.E403K;MSH6:NM_001281493:exon3:c.G691A:p.E231K;MSH6:NM_000179:exon4:c.G1597A:p.E533K;MSH6:NM_001281494:exon4:c.G691A:p.E231K			P
2	48027054	G	C	MSH6	0	0	1	0	1	0	nonsynonymous SNV	MSH6:NM_001281492:exon2:c.G1542C:p.R514S;MSH6:NM_001281493:exon3:c.G1026C:p.R342S;MSH6:NM_000179:exon4:c.G1932C:p.R644S;MSH6:NM_001281494:exon4:c.G1026C:p.R342S		rs34938432	B	MutS_II
2	48027265	G	A	MSH6	0	0	1	0	1	1	nonsynonymous SNV	MSH6:NM_001281492:exon2:c.G1753A:p.D585N;MSH6:NM_001281493:exon3:c.G1237A:p.D413N;MSH6:NM_000179:exon4:c.G2143A:p.D715N;MSH6:NM_001281494:exon4:c.G1237A:p.D413N			B
2	48027380	C	T	MSH6	0	0	1	0	1	1	nonsynonymous SNV	MSH6:NM_001281492:exon2:c.C1868T:p.S623F;MSH6:NM_001281493:exon3:c.C1352T:p.S451F;MSH6:NM_000179:exon4:c.C2258T:p.S753F;MSH6:NM_001281494:exon4:c.C1352T:p.S451F			D	MutS_III
2	48027658	G	A	MSH6	0	0	1	0	1	1	nonsynonymous SNV	MSH6:NM_001281492:exon2:c.G2146A:p.E716K;MSH6:NM_001281493:exon3:c.G1630A:p.E544K;MSH6:NM_000179:exon4:c.G2536A:p.E846K;MSH6:NM_001281494:exon4:c.G1630A:p.E544K			D
2	48028013	G	A	MSH6	0	0	1	0	1	1	nonsynonymous SNV	MSH6:NM_001281492:exon2:c.G2501A:p.C834Y;MSH6:NM_001281493:exon3:c.G1985A:p.C662Y;MSH6:NM_000179:exon4:c.G2891A:p.C964Y;MSH6:NM_001281494:exon4:c.G1985A:p.C662Y			D	MutS_IV
2	48028142	G	A	MSH6	0	0	1	0	1	1	stopgain	MSH6:NM_001281492:exon2:c.G2630A:p.W877X;MSH6:NM_001281493:exon3:c.G2114A:p.W705X;MSH6:NM_000179:exon4:c.G3020A:p.W1007X;MSH6:NM_001281494:exon4:c.G2114A:p.W705X				MutS_IV
2	48030600	G	A	MSH6	0	0	1	0	1	1	nonsynonymous SNV	MSH6:NM_001281492:exon3:c.G2824A:p.G942S;MSH6:NM_001281493:exon4:c.G2308A:p.G770S;MSH6:NM_000179:exon5:c.G3214A:p.G1072S;MSH6:NM_001281494:exon5:c.G2308A:p.G770S			B
2	48030630	C	T	MSH6	0	0	1	0	1	0	nonsynonymous SNV	MSH6:NM_001281492:exon3:c.C2854T:p.P952S;MSH6:NM_001281493:exon4:c.C2338T:p.P780S;MSH6:NM_000179:exon5:c.C3244T:p.P1082S;MSH6:NM_001281494:exon5:c.C2338T:p.P780S	0.0014	rs186240214	P	MutS_V
2	48030702	G	A	MSH6	0	0	1	0	1	1	nonsynonymous SNV	MSH6:NM_001281492:exon3:c.G2926A:p.D976N;MSH6:NM_001281493:exon4:c.G2410A:p.D804N;MSH6:NM_000179:exon5:c.G3316A:p.D1106N;MSH6:NM_001281494:exon5:c.G2410A:p.D804N			P	MutS_V
2	48032104	G	A	MSH6	0	0	1	0	1	1	nonsynonymous SNV	MSH6:NM_001281492:exon4:c.G3104A:p.C1035Y;MSH6:NM_001281493:exon5:c.G2588A:p.C863Y;MSH6:NM_000179:exon6:c.G3494A:p.C1165Y;MSH6:NM_001281494:exon6:c.G2588A:p.C863Y			D	MutS_V
2	48032817	C	T	MSH6	0	0	1	0	1	1	nonsynonymous SNV	MSH6:NM_001281492:exon5:c.C3227T:p.A1076V;MSH6:NM_001281493:exon6:c.C2711T:p.A904V;MSH6:NM_000179:exon7:c.C3617T:p.A1206V;MSH6:NM_001281494:exon7:c.C2711T:p.A904V			B	MutS_V
2	48010413	C	T	MSH6	0	0	1	0	1	1	nonsynonymous SNV	MSH6:NM_000179:exon1:c.C41T:p.S14F;MSH6:NM_001281492:exon1:c.C41T:p.S14F			P
2	48010601	C	T	MSH6	0	0	1	0	1	1	nonsynonymous SNV	MSH6:NM_000179:exon1:c.C229T:p.R77W;MSH6:NM_001281492:exon1:c.C229T:p.R77W			B
2	48018079	C	T	MSH6	0	0	1	0	1	1	nonsynonymous SNV	MSH6:NM_000179:exon2:c.C274T:p.P92S			P	PWWP
2	48018158	C	T	MSH6	0	0	1	0	1	1	nonsynonymous SNV	MSH6:NM_000179:exon2:c.C353T:p.T118I			D	PWWP
2	48023158	G	A	MSH6	0	0	1	0	1	1	nonsynonymous SNV	MSH6:NM_000179:exon3:c.G583A:p.V195I			B
2	48025765	G	A	MSH6	0	0	1	0	1	0	nonsynonymous SNV	MSH6:NM_001281492:exon2:c.G253A:p.V85I;MSH6:NM_000179:exon4:c.G643A:p.V215I		rs145959653	B
2	48025771	G	A	MSH6	0	0	1	0	1	1	nonsynonymous SNV	MSH6:NM_001281492:exon2:c.G259A:p.D87N;MSH6:NM_000179:exon4:c.G649A:p.D217N			B
2	48025807	G	A	MSH6	0	0	1	0	1	1	nonsynonymous SNV	MSH6:NM_001281492:exon2:c.G295A:p.E99K;MSH6:NM_000179:exon4:c.G685A:p.E229K			B
2	48026776	C	T	MSH6	0	0	1	0	1	1	nonsynonymous SNV	MSH6:NM_001281492:exon2:c.C1264T:p.H422Y;MSH6:NM_001281493:exon3:c.C748T:p.H250Y;MSH6:NM_000179:exon4:c.C1654T:p.H552Y;MSH6:NM_001281494:exon4:c.C748T:p.H250Y			B	MutS_II
2	48026927	C	T	MSH6	0	0	1	0	1	1	nonsynonymous SNV	MSH6:NM_001281492:exon2:c.C1415T:p.S472L;MSH6:NM_001281493:exon3:c.C899T:p.S300L;MSH6:NM_000179:exon4:c.C1805T:p.S602L;MSH6:NM_001281494:exon4:c.C899T:p.S300L			D	MutS_II
2	48026957	C	T	MSH6	0	0	1	0	1	1	nonsynonymous SNV	MSH6:NM_001281492:exon2:c.C1445T:p.S482L;MSH6:NM_001281493:exon3:c.C929T:p.S310L;MSH6:NM_000179:exon4:c.C1835T:p.S612L;MSH6:NM_001281494:exon4:c.C929T:p.S310L			B	MutS_II
2	48027077	G	A	MSH6	0	0	1	0	1	1	nonsynonymous SNV	MSH6:NM_001281492:exon2:c.G1565A:p.G522E;MSH6:NM_001281493:exon3:c.G1049A:p.G350E;MSH6:NM_000179:exon4:c.G1955A:p.G652E;MSH6:NM_001281494:exon4:c.G1049A:p.G350E			B	MutS_II
2	48027110	C	T	MSH6	0	0	1	0	1	1	nonsynonymous SNV	MSH6:NM_001281492:exon2:c.C1598T:p.T533I;MSH6:NM_001281493:exon3:c.C1082T:p.T361I;MSH6:NM_000179:exon4:c.C1988T:p.T663I;MSH6:NM_001281494:exon4:c.C1082T:p.T361I			B	MutS_II
2	48027281	C	T	MSH6	0	0	1	0	1	0	nonsynonymous SNV	MSH6:NM_001281492:exon2:c.C1769T:p.T590I;MSH6:NM_001281493:exon3:c.C1253T:p.T418I;MSH6:NM_000179:exon4:c.C2159T:p.T720I;MSH6:NM_001281494:exon4:c.C1253T:p.T418I	0.0014	rs185531778	B
2	48027388	G	A	MSH6	0	0	1	0	1	1	nonsynonymous SNV	MSH6:NM_001281492:exon2:c.G1876A:p.G626R;MSH6:NM_001281493:exon3:c.G1360A:p.G454R;MSH6:NM_000179:exon4:c.G2266A:p.G756R;MSH6:NM_001281494:exon4:c.G1360A:p.G454R			D	MutS_III
2	48027453	G	A	MSH6	0	0	1	0	1	1	stopgain	MSH6:NM_001281492:exon2:c.G1941A:p.W647X;MSH6:NM_001281493:exon3:c.G1425A:p.W475X;MSH6:NM_000179:exon4:c.G2331A:p.W777X;MSH6:NM_001281494:exon4:c.G1425A:p.W475X				MutS_III
2	48027547	G	A	MSH6	0	0	1	0	1	1	nonsynonymous SNV	MSH6:NM_001281492:exon2:c.G2035A:p.V679I;MSH6:NM_001281493:exon3:c.G1519A:p.V507I;MSH6:NM_000179:exon4:c.G2425A:p.V809I;MSH6:NM_001281494:exon4:c.G1519A:p.V507I			B	MutS_III
2	48027571	G	A	MSH6	0	0	1	0	1	1	nonsynonymous SNV	MSH6:NM_001281492:exon2:c.G2059A:p.D687N;MSH6:NM_001281493:exon3:c.G1543A:p.D515N;MSH6:NM_000179:exon4:c.G2449A:p.D817N;MSH6:NM_001281494:exon4:c.G1543A:p.D515N			D	MutS_III
2	48027877	G	A	MSH6	0	0	1	0	1	1	nonsynonymous SNV	MSH6:NM_001281492:exon2:c.G2365A:p.E789K;MSH6:NM_001281493:exon3:c.G1849A:p.E617K;MSH6:NM_000179:exon4:c.G2755A:p.E919K;MSH6:NM_001281494:exon4:c.G1849A:p.E617K			P
2	48027908	C	T	MSH6	0	0	1	0	1	1	nonsynonymous SNV	MSH6:NM_001281492:exon2:c.C2396T:p.P799L;MSH6:NM_001281493:exon3:c.C1880T:p.P627L;MSH6:NM_000179:exon4:c.C2786T:p.P929L;MSH6:NM_001281494:exon4:c.C1880T:p.P627L			D
2	48027928	G	A	MSH6	0	0	1	0	1	1	nonsynonymous SNV	MSH6:NM_001281492:exon2:c.G2416A:p.D806N;MSH6:NM_001281493:exon3:c.G1900A:p.D634N;MSH6:NM_000179:exon4:c.G2806A:p.D936N;MSH6:NM_001281494:exon4:c.G1900A:p.D634N			P	MutS_IV
2	48027972	C	G	MSH6	0	0	1	0	1	1	nonsynonymous SNV	MSH6:NM_001281492:exon2:c.C2460G:p.S820R;MSH6:NM_001281493:exon3:c.C1944G:p.S648R;MSH6:NM_000179:exon4:c.C2850G:p.S950R;MSH6:NM_001281494:exon4:c.C1944G:p.S648R			B	MutS_IV
2	48030636	G	A	MSH6	0	0	1	0	1	1	nonsynonymous SNV	MSH6:NM_001281492:exon3:c.G2860A:p.D954N;MSH6:NM_001281493:exon4:c.G2344A:p.D782N;MSH6:NM_000179:exon5:c.G3250A:p.D1084N;MSH6:NM_001281494:exon5:c.G2344A:p.D782N			B	MutS_V
2	48030664	G	A	MSH6	0	0	1	0	1	1	nonsynonymous SNV	MSH6:NM_001281492:exon3:c.G2888A:p.G963E;MSH6:NM_001281493:exon4:c.G2372A:p.G791E;MSH6:NM_000179:exon5:c.G3278A:p.G1093E;MSH6:NM_001281494:exon5:c.G2372A:p.G791E			B	MutS_V
2	48032828	G	A	MSH6	0	0	1	0	1	1	nonsynonymous SNV	MSH6:NM_001281492:exon5:c.G3238A:p.V1080M;MSH6:NM_001281493:exon6:c.G2722A:p.V908M;MSH6:NM_000179:exon7:c.G3628A:p.V1210M;MSH6:NM_001281494:exon7:c.G2722A:p.V908M			D	MutS_V
2	48033405	G	A	MSH6	0	0	1	0	1	1	nonsynonymous SNV	MSH6:NM_001281492:exon6:c.G3319A:p.E1107K;MSH6:NM_001281493:exon7:c.G2803A:p.E935K;MSH6:NM_000179:exon8:c.G3709A:p.E1237K;MSH6:NM_001281494:exon8:c.G2803A:p.E935K			B	MutS_V
2	48027689	T	C	MSH6	0	0	1	0	1	1	nonsynonymous SNV	MSH6:NM_001281492:exon2:c.T2177C:p.I726T;MSH6:NM_001281493:exon3:c.T1661C:p.I554T;MSH6:NM_000179:exon4:c.T2567C:p.I856T;MSH6:NM_001281494:exon4:c.T1661C:p.I554T			B
2	48032071	C	T	MSH6	0	1	0	0	1	1	nonsynonymous SNV	MSH6:NM_001281492:exon4:c.C3071T:p.A1024V;MSH6:NM_001281493:exon5:c.C2555T:p.A852V;MSH6:NM_000179:exon6:c.C3461T:p.A1154V;MSH6:NM_001281494:exon6:c.C2555T:p.A852V			D	MutS_V
2	48027789	G	T	MSH6	0	1	0	0	1	0	nonsynonymous SNV	MSH6:NM_001281492:exon2:c.G2277T:p.Q759H;MSH6:NM_001281493:exon3:c.G1761T:p.Q587H;MSH6:NM_000179:exon4:c.G2667T:p.Q889H;MSH6:NM_001281494:exon4:c.G1761T:p.Q587H		rs149945495	B
2	48018120	G	A	MSH6	0	1	0	0	1	1	stopgain	MSH6:NM_000179:exon2:c.G315A:p.W105X				PWWP
2	48018154	G	A	MSH6	0	1	0	0	1	1	nonsynonymous SNV	MSH6:NM_000179:exon2:c.G349A:p.G117R			D	PWWP
2	48018196	G	A	MSH6	0	1	0	0	1	1	nonsynonymous SNV	MSH6:NM_000179:exon2:c.G391A:p.V131I			D	PWWP
2	48018217	C	T	MSH6	0	1	0	0	1	1	nonsynonymous SNV	MSH6:NM_000179:exon2:c.C412T:p.P138S			D	PWWP
2	48025858	A	G	MSH6	0	1	0	0	1	1	nonsynonymous SNV	MSH6:NM_001281492:exon2:c.A346G:p.K116E;MSH6:NM_000179:exon4:c.A736G:p.K246E			D
2	48025972	G	A	MSH6	0	1	0	0	1	1	nonsynonymous SNV	MSH6:NM_001281492:exon2:c.G460A:p.D154N;MSH6:NM_000179:exon4:c.G850A:p.D284N			P
2	48026029	A	G	MSH6	0	1	0	0	1	1	nonsynonymous SNV	MSH6:NM_001281492:exon2:c.A517G:p.M173V;MSH6:NM_001281493:exon3:c.A1G:p.M1V;MSH6:NM_000179:exon4:c.A907G:p.M303V;MSH6:NM_001281494:exon4:c.A1G:p.M1V			B
2	48026042	A	G	MSH6	0	1	0	0	1	1	nonsynonymous SNV	MSH6:NM_001281492:exon2:c.A530G:p.N177S;MSH6:NM_001281493:exon3:c.A14G:p.N5S;MSH6:NM_000179:exon4:c.A920G:p.N307S;MSH6:NM_001281494:exon4:c.A14G:p.N5S			B
2	48026306	C	T	MSH6	0	1	0	0	1	1	nonsynonymous SNV	MSH6:NM_001281492:exon2:c.C794T:p.T265I;MSH6:NM_001281493:exon3:c.C278T:p.T93I;MSH6:NM_000179:exon4:c.C1184T:p.T395I;MSH6:NM_001281494:exon4:c.C278T:p.T93I			D
2	48026819	G	A	MSH6	0	1	0	0	1	1	nonsynonymous SNV	MSH6:NM_001281492:exon2:c.G1307A:p.G436E;MSH6:NM_001281493:exon3:c.G791A:p.G264E;MSH6:NM_000179:exon4:c.G1697A:p.G566E;MSH6:NM_001281494:exon4:c.G791A:p.G264E			D	MutS_II
2	48027233	C	T	MSH6	0	1	0	0	1	1	nonsynonymous SNV	MSH6:NM_001281492:exon2:c.C1721T:p.A574V;MSH6:NM_001281493:exon3:c.C1205T:p.A402V;MSH6:NM_000179:exon4:c.C2111T:p.A704V;MSH6:NM_001281494:exon4:c.C1205T:p.A402V			P	MutS_II
2	48027751	G	A	MSH6	0	1	0	0	1	1	nonsynonymous SNV	MSH6:NM_001281492:exon2:c.G2239A:p.E747K;MSH6:NM_001281493:exon3:c.G1723A:p.E575K;MSH6:NM_000179:exon4:c.G2629A:p.E877K;MSH6:NM_001281494:exon4:c.G1723A:p.E575K			B
2	48027967	C	T	MSH6	0	1	0	0	1	1	stopgain	MSH6:NM_001281492:exon2:c.C2455T:p.Q819X;MSH6:NM_001281493:exon3:c.C1939T:p.Q647X;MSH6:NM_000179:exon4:c.C2845T:p.Q949X;MSH6:NM_001281494:exon4:c.C1939T:p.Q647X				MutS_IV
2	48028082	C	T	MSH6	0	1	0	0	1	1	nonsynonymous SNV	MSH6:NM_001281492:exon2:c.C2570T:p.T857I;MSH6:NM_001281493:exon3:c.C2054T:p.T685I;MSH6:NM_000179:exon4:c.C2960T:p.T987I;MSH6:NM_001281494:exon4:c.C2054T:p.T685I			B	MutS_IV
2	48032164	C	T	MSH6	0	1	0	0	1	1	nonsynonymous SNV	MSH6:NM_001281492:exon4:c.C3164T:p.S1055L;MSH6:NM_001281493:exon5:c.C2648T:p.S883L;MSH6:NM_000179:exon6:c.C3554T:p.S1185L;MSH6:NM_001281494:exon6:c.C2648T:p.S883L			B	MutS_V
2	48032760	A	G	MSH6	0	1	0	0	1	0	nonsynonymous SNV	MSH6:NM_001281492:exon5:c.A3170G:p.E1057G;MSH6:NM_001281493:exon6:c.A2654G:p.E885G;MSH6:NM_000179:exon7:c.A3560G:p.E1187G;MSH6:NM_001281494:exon7:c.A2654G:p.E885G		rs150632241	D	MutS_V
2	48032846	G	A	MSH6	0	1	0	0	1	1	nonsynonymous SNV	MSH6:NM_001281492:exon5:c.G3256A:p.G1086R;MSH6:NM_001281493:exon6:c.G2740A:p.G914R;MSH6:NM_000179:exon7:c.G3646A:p.G1216R;MSH6:NM_001281494:exon7:c.G2740A:p.G914R			D	MutS_V
2	48032153	C	A	MSH6	0	1	0	0	1	1	nonsynonymous SNV	MSH6:NM_001281492:exon4:c.C3153A:p.D1051E;MSH6:NM_001281493:exon5:c.C2637A:p.D879E;MSH6:NM_000179:exon6:c.C3543A:p.D1181E;MSH6:NM_001281494:exon6:c.C2637A:p.D879E			D	MutS_V
2	48032069	G	A	MSH6	0	1	0	0	1	1	nonsynonymous SNV	MSH6:NM_001281492:exon4:c.G3069A:p.M1023I;MSH6:NM_001281493:exon5:c.G2553A:p.M851I;MSH6:NM_000179:exon6:c.G3459A:p.M1153I;MSH6:NM_001281494:exon6:c.G2553A:p.M851I			B	MutS_V
2	48010629	C	T	MSH6	0	1	0	0	1	1	nonsynonymous SNV	MSH6:NM_000179:exon1:c.C257T:p.T86I			B
2	48010389	C	T	MSH6	0	1	0	0	1	1	nonsynonymous SNV	MSH6:NM_000179:exon1:c.C17T:p.T6I;MSH6:NM_001281492:exon1:c.C17T:p.T6I			D
2	48023103	G	A	MSH6	0	1	0	0	1	1	nonsynonymous SNV	MSH6:NM_000179:exon3:c.G528A:p.M176I			B
2	48023188	G	A	MSH6	0	1	0	0	1	1	nonsynonymous SNV	MSH6:NM_000179:exon3:c.G613A:p.E205K			B
2	48026114	C	T	MSH6	0	1	0	0	1	1	nonsynonymous SNV	MSH6:NM_001281492:exon2:c.C602T:p.S201L;MSH6:NM_001281493:exon3:c.C86T:p.S29L;MSH6:NM_000179:exon4:c.C992T:p.S331L;MSH6:NM_001281494:exon4:c.C86T:p.S29L			B
2	48026191	G	A	MSH6	0	1	0	0	1	1	nonsynonymous SNV	MSH6:NM_001281492:exon2:c.G679A:p.D227N;MSH6:NM_001281493:exon3:c.G163A:p.D55N;MSH6:NM_000179:exon4:c.G1069A:p.D357N;MSH6:NM_001281494:exon4:c.G163A:p.D55N			B
2	48027436	C	T	MSH6	0	1	0	0	1	0	nonsynonymous SNV	MSH6:NM_001281492:exon2:c.C1924T:p.R642W;MSH6:NM_001281493:exon3:c.C1408T:p.R470W;MSH6:NM_000179:exon4:c.C2314T:p.R772W;MSH6:NM_001281494:exon4:c.C1408T:p.R470W		rs63750138	D	MutS_III
2	48027463	C	T	MSH6	0	1	0	0	1	1	nonsynonymous SNV	MSH6:NM_001281492:exon2:c.C1951T:p.P651S;MSH6:NM_001281493:exon3:c.C1435T:p.P479S;MSH6:NM_000179:exon4:c.C2341T:p.P781S;MSH6:NM_001281494:exon4:c.C1435T:p.P479S			D	MutS_III
2	48027934	G	A	MSH6	0	1	0	0	1	1	nonsynonymous SNV	MSH6:NM_001281492:exon2:c.G2422A:p.D808N;MSH6:NM_001281493:exon3:c.G1906A:p.D636N;MSH6:NM_000179:exon4:c.G2812A:p.D938N;MSH6:NM_001281494:exon4:c.G1906A:p.D636N			D	MutS_IV
2	48030594	G	A	MSH6	0	1	0	0	1	1	nonsynonymous SNV	MSH6:NM_001281492:exon3:c.G2818A:p.G940S;MSH6:NM_001281493:exon4:c.G2302A:p.G768S;MSH6:NM_000179:exon5:c.G3208A:p.G1070S;MSH6:NM_001281494:exon5:c.G2302A:p.G768S			B
2	48030787	G	A	MSH6	0	1	0	0	1	1	nonsynonymous SNV	MSH6:NM_001281492:exon3:c.G3011A:p.G1004E;MSH6:NM_001281493:exon4:c.G2495A:p.G832E;MSH6:NM_000179:exon5:c.G3401A:p.G1134E;MSH6:NM_001281494:exon5:c.G2495A:p.G832E				MutS_V
2	48033780	C	T	MSH6	0	1	0	0	1	0	stopgain	MSH6:NM_001281492:exon7:c.C3601T:p.R1201X;MSH6:NM_001281493:exon8:c.C3085T:p.R1029X;MSH6:NM_000179:exon9:c.C3991T:p.R1331X;MSH6:NM_001281494:exon9:c.C3085T:p.R1029X		rs267608094

## Sheet: AA.APC
Chr	Pos	Ref	Var	Gene	Number of samples: African American-Normal (30)	Number of samples: African American-Adenoma (21)	Number of samples: African American-Ad. Adenoma (33)	Number of samples: African American-CRC (56)	Total	Novel	Type	Amino-acid change	1000 genomes	dbSNP 138	Polyphen2	PFAM domain overlapping variant
5	112043417	G	A	APC	0	0	0	1	1	1	nonsynonymous SNV	APC:NM_001127511:exon1:c.G3A:p.M1I
5	112043419	A	G	APC	0	1	0	0	1	1	nonsynonymous SNV	APC:NM_001127511:exon1:c.A5G:p.Y2C
5	112043422	C	T	APC	0	0	0	1	1	1	nonsynonymous SNV	APC:NM_001127511:exon1:c.C8T:p.A3V
5	112043424	T	A	APC	0	1	0	0	1	1	nonsynonymous SNV	APC:NM_001127511:exon1:c.T10A:p.S4T
5	112043430	G	A	APC	0	1	0	0	1	1	nonsynonymous SNV	APC:NM_001127511:exon1:c.G16A:p.G6S
5	112043436	G	A	APC	0	0	1	0	1	1	nonsynonymous SNV	APC:NM_001127511:exon1:c.G22A:p.G8S
5	112043449	C	T	APC	0	0	0	1	1	1	nonsynonymous SNV	APC:NM_001127511:exon1:c.C35T:p.P12L
5	112043457	G	A	APC	0	0	0	1	1	1	nonsynonymous SNV	APC:NM_001127511:exon1:c.G43A:p.A15T
5	112043466	C	T	APC	0	0	0	1	1	1	nonsynonymous SNV	APC:NM_001127511:exon1:c.C52T:p.P18S
5	112043467	C	T	APC	0	0	1	0	1	1	nonsynonymous SNV	APC:NM_001127511:exon1:c.C53T:p.P18L
5	112043473	C	T	APC	0	0	0	1	1	1	nonsynonymous SNV	APC:NM_001127511:exon1:c.C59T:p.S20L
5	112043484	T	C	APC	0	0	0	1	1	1	nonsynonymous SNV	APC:NM_001127511:exon1:c.T70C:p.S24P
5	112043485	C	T	APC	0	0	0	1	1	1	nonsynonymous SNV	APC:NM_001127511:exon1:c.C71T:p.S24F
5	112043518	G	A	APC	0	1	0	0	1	1	nonsynonymous SNV	APC:NM_001127511:exon1:c.G104A:p.R35Q
5	112043524	A	G	APC	0	0	0	1	1	1	nonsynonymous SNV	APC:NM_001127511:exon1:c.A110G:p.E37G
5	112043527	C	T	APC	0	0	0	1	1	1	nonsynonymous SNV	APC:NM_001127511:exon1:c.C113T:p.T38M
5	112043536	C	T	APC	0	0	0	1	1	1	nonsynonymous SNV	APC:NM_001127511:exon1:c.C122T:p.P41L
5	112043542	G	A	APC	0	0	0	1	1	1	nonsynonymous SNV	APC:NM_001127511:exon1:c.G128A:p.G43D
5	112043545	C	T	APC	1	0	0	0	1	1	nonsynonymous SNV	APC:NM_001127511:exon1:c.C131T:p.A44V
5	112043548	G	A	APC	0	0	0	1	1	1	nonsynonymous SNV	APC:NM_001127511:exon1:c.G134A:p.R45H
5	112043559	C	T	APC	0	0	0	1	1	1	nonsynonymous SNV	APC:NM_001127511:exon1:c.C145T:p.H49Y
5	112043566	C	T	APC	0	0	0	1	1	1	nonsynonymous SNV	APC:NM_001127511:exon1:c.C152T:p.A51V			D
5	112043576	G	A	APC	0	1	0	0	1	1	stopgain	APC:NM_001127511:exon1:c.G162A:p.W54X
5	112090591	G	A	APC	0	0	0	1	1	1	nonsynonymous SNV	APC:NM_000038:exon2:c.G4A:p.A2T;APC:NM_001127510:exon3:c.G4A:p.A2T			D
5	112090592	C	T	APC	0	0	0	1	1	1	nonsynonymous SNV	APC:NM_000038:exon2:c.C5T:p.A2V;APC:NM_001127510:exon3:c.C5T:p.A2V			D
5	112090595	C	T	APC	0	0	0	1	1	1	nonsynonymous SNV	APC:NM_000038:exon2:c.C8T:p.A3V;APC:NM_001127510:exon3:c.C8T:p.A3V			B
5	112090601	C	T	APC	0	0	1	0	1	0	nonsynonymous SNV	APC:NM_000038:exon2:c.C14T:p.S5L;APC:NM_001127510:exon3:c.C14T:p.S5L		rs373718658	D
5	112090618	A	G	APC	0	0	0	1	1	1	nonsynonymous SNV	APC:NM_000038:exon2:c.A31G:p.K11E;APC:NM_001127510:exon3:c.A31G:p.K11E			D
5	112090631	C	T	APC	0	0	0	1	1	1	nonsynonymous SNV	APC:NM_000038:exon2:c.C44T:p.A15V;APC:NM_001127510:exon3:c.C44T:p.A15V			D
5	112090672	G	A	APC	0	0	0	1	1	1	nonsynonymous SNV	APC:NM_000038:exon2:c.G85A:p.D29N;APC:NM_001127510:exon3:c.G85A:p.D29N			D
5	112090687	C	T	APC	0	0	0	1	1	1	nonsynonymous SNV	APC:NM_000038:exon2:c.C100T:p.L34F;APC:NM_001127510:exon3:c.C100T:p.L34F			D
5	112090691	C	CA	APC	0	0	1	0	1	1	frameshift substitution	APC:NM_000038:exon2:c.104_104delinsCA;APC:NM_001127510:exon3:c.104_104delinsCA
5	112090691	C	T	APC	0	0	1	0	1	1	nonsynonymous SNV	APC:NM_000038:exon2:c.C104T:p.T35I;APC:NM_001127510:exon3:c.C104T:p.T35I			D
5	112090699	G	A	APC	0	0	1	0	1	1	nonsynonymous SNV	APC:NM_000038:exon2:c.G112A:p.E38K;APC:NM_001127510:exon3:c.G112A:p.E38K			D
5	112090703	C	T	APC	0	0	0	1	1	1	nonsynonymous SNV	APC:NM_000038:exon2:c.C116T:p.T39I;APC:NM_001127510:exon3:c.C116T:p.T39I			D
5	112090705	G	A	APC	0	0	0	1	1	1	nonsynonymous SNV	APC:NM_000038:exon2:c.G118A:p.E40K;APC:NM_001127510:exon3:c.G118A:p.E40K			D
5	112090708	G	A	APC	0	0	1	0	1	1	nonsynonymous SNV	APC:NM_000038:exon2:c.G121A:p.A41T;APC:NM_001127510:exon3:c.G121A:p.A41T			P
5	112090712	C	T	APC	0	0	0	1	1	1	nonsynonymous SNV	APC:NM_000038:exon2:c.C125T:p.S42F;APC:NM_001127510:exon3:c.C125T:p.S42F			B
5	112102041	C	T	APC	0	0	0	1	1	1	stopgain	APC:NM_001127511:exon2:c.C184T:p.Q62X;APC:NM_000038:exon3:c.C154T:p.Q52X;APC:NM_001127510:exon4:c.C154T:p.Q52X
5	112102045	G	A	APC	0	0	1	0	1	1	nonsynonymous SNV	APC:NM_001127511:exon2:c.G188A:p.G63E;APC:NM_000038:exon3:c.G158A:p.G53E;APC:NM_001127510:exon4:c.G158A:p.G53E			D
5	112102063	C	T	APC	0	0	0	1	1	1	nonsynonymous SNV	APC:NM_001127511:exon2:c.C206T:p.A69V;APC:NM_000038:exon3:c.C176T:p.A59V;APC:NM_001127510:exon4:c.C176T:p.A59V			B
5	112102075	C	A	APC	0	0	0	1	1	1	nonsynonymous SNV	APC:NM_001127511:exon2:c.C218A:p.S73Y;APC:NM_000038:exon3:c.C188A:p.S63Y;APC:NM_001127510:exon4:c.C188A:p.S63Y			D
5	112102078	G	A	APC	0	0	0	1	1	1	nonsynonymous SNV	APC:NM_001127511:exon2:c.G221A:p.G74E;APC:NM_000038:exon3:c.G191A:p.G64E;APC:NM_001127510:exon4:c.G191A:p.G64E			P
5	112102086	G	A	APC	0	0	0	1	1	1	nonsynonymous SNV	APC:NM_001127511:exon2:c.G229A:p.D77N;APC:NM_000038:exon3:c.G199A:p.D67N;APC:NM_001127510:exon4:c.G199A:p.D67N			D
5	112102095	G	A	APC	0	0	0	1	1	1	nonsynonymous SNV	APC:NM_001127511:exon2:c.G238A:p.E80K;APC:NM_000038:exon3:c.G208A:p.E70K;APC:NM_001127510:exon4:c.G208A:p.E70K			D
5	112102900	A	G	APC	0	0	0	1	1	1	nonsynonymous SNV	APC:NM_001127511:exon3:c.A265G:p.S89G;APC:NM_000038:exon4:c.A235G:p.S79G;APC:NM_001127510:exon5:c.A235G:p.S79G			B
5	112102913	C	T	APC	0	0	0	1	1	1	nonsynonymous SNV	APC:NM_001127511:exon3:c.C278T:p.P93L;APC:NM_000038:exon4:c.C248T:p.P83L;APC:NM_001127510:exon5:c.C248T:p.P83L			B
5	112102916	G	A	APC	0	1	0	0	1	1	nonsynonymous SNV	APC:NM_001127511:exon3:c.G281A:p.G94E;APC:NM_000038:exon4:c.G251A:p.G84E;APC:NM_001127510:exon5:c.G251A:p.G84E			P
5	112102918	G	A	APC	0	0	0	1	1	1	nonsynonymous SNV	APC:NM_001127511:exon3:c.G283A:p.V95I;APC:NM_000038:exon4:c.G253A:p.V85I;APC:NM_001127510:exon5:c.G253A:p.V85I			P
5	112102940	C	T	APC	0	0	0	1	1	1	nonsynonymous SNV	APC:NM_001127511:exon3:c.C305T:p.S102F;APC:NM_000038:exon4:c.C275T:p.S92F;APC:NM_001127510:exon5:c.C275T:p.S92F			D
5	112102942	C	T	APC	0	0	0	1	1	1	nonsynonymous SNV	APC:NM_001127511:exon3:c.C307T:p.L103F;APC:NM_000038:exon4:c.C277T:p.L93F;APC:NM_001127510:exon5:c.C277T:p.L93F			P
5	112102945	C	T	APC	0	0	0	1	1	1	nonsynonymous SNV	APC:NM_001127511:exon3:c.C310T:p.R104C;APC:NM_000038:exon4:c.C280T:p.R94C;APC:NM_001127510:exon5:c.C280T:p.R94C			D
5	112102949	C	T	APC	0	0	0	1	1	0	nonsynonymous SNV	APC:NM_001127511:exon3:c.C314T:p.S105F;APC:NM_000038:exon4:c.C284T:p.S95F;APC:NM_001127510:exon5:c.C284T:p.S95F		rs146221748	D
5	112102958	G	A	APC	0	0	0	1	1	1	nonsynonymous SNV	APC:NM_001127511:exon3:c.G323A:p.S108N;APC:NM_000038:exon4:c.G293A:p.S98N;APC:NM_001127510:exon5:c.G293A:p.S98N			D
5	112102959	C	G	APC	0	0	0	1	1	1	nonsynonymous SNV	APC:NM_001127511:exon3:c.C324G:p.S108R;APC:NM_000038:exon4:c.C294G:p.S98R;APC:NM_001127510:exon5:c.C294G:p.S98R			D
5	112102961	G	A	APC	0	0	0	1	1	0	nonsynonymous SNV	APC:NM_001127511:exon3:c.G326A:p.R109Q;APC:NM_000038:exon4:c.G296A:p.R99Q;APC:NM_001127510:exon5:c.G296A:p.R99Q	0	rs199842850	D
5	112102963	G	A	APC	0	0	0	1	1	1	nonsynonymous SNV	APC:NM_001127511:exon3:c.G328A:p.E110K;APC:NM_000038:exon4:c.G298A:p.E100K;APC:NM_001127510:exon5:c.G298A:p.E100K			D
5	112102972	G	A	APC	0	0	0	1	1	1	nonsynonymous SNV	APC:NM_001127511:exon3:c.G337A:p.V113I;APC:NM_000038:exon4:c.G307A:p.V103I;APC:NM_001127510:exon5:c.G307A:p.V103I			B
5	112102981	C	T	APC	0	0	0	1	1	1	nonsynonymous SNV	APC:NM_001127511:exon3:c.C346T:p.R116C;APC:NM_000038:exon4:c.C316T:p.R106C;APC:NM_001127510:exon5:c.C316T:p.R106C			D
5	112102982	G	A	APC	0	0	0	1	1	0	nonsynonymous SNV	APC:NM_001127511:exon3:c.G347A:p.R116H;APC:NM_000038:exon4:c.G317A:p.R106H;APC:NM_001127510:exon5:c.G317A:p.R106H		rs201764637	B
5	112102987	G	A	APC	1	0	0	0	1	1	nonsynonymous SNV	APC:NM_001127511:exon3:c.G352A:p.G118R;APC:NM_000038:exon4:c.G322A:p.G108R;APC:NM_001127510:exon5:c.G322A:p.G108R			D
5	112102997	G	A	APC	0	0	0	1	1	1	nonsynonymous SNV	APC:NM_001127511:exon3:c.G362A:p.S121N;APC:NM_000038:exon4:c.G332A:p.S111N;APC:NM_001127510:exon5:c.G332A:p.S111N			D
5	112102999	C	T	APC	0	0	0	1	1	1	nonsynonymous SNV	APC:NM_001127511:exon3:c.C364T:p.P122S;APC:NM_000038:exon4:c.C334T:p.P112S;APC:NM_001127510:exon5:c.C334T:p.P112S			D
5	112103024	G	A	APC	0	0	0	1	1	1	nonsynonymous SNV	APC:NM_001127511:exon3:c.G389A:p.R130K;APC:NM_000038:exon4:c.G359A:p.R120K;APC:NM_001127510:exon5:c.G359A:p.R120K			P
5	112103042	G	A	APC	0	0	0	1	1	1	nonsynonymous SNV	APC:NM_001127511:exon3:c.G407A:p.G136E;APC:NM_000038:exon4:c.G377A:p.G126E;APC:NM_001127510:exon5:c.G377A:p.G126E			D
5	112103044	A	G	APC	0	0	0	1	1	0	nonsynonymous SNV	APC:NM_001127511:exon3:c.A409G:p.S137G;APC:NM_000038:exon4:c.A379G:p.S127G;APC:NM_001127510:exon5:c.A379G:p.S127G		rs200089324	B
5	112103045	G	A	APC	0	0	0	1	1	1	nonsynonymous SNV	APC:NM_001127511:exon3:c.G410A:p.S137N;APC:NM_000038:exon4:c.G380A:p.S127N;APC:NM_001127510:exon5:c.G380A:p.S127N			D
5	112103074	C	T	APC	0	0	0	1	1	1	nonsynonymous SNV	APC:NM_001127511:exon3:c.C439T:p.L147F;APC:NM_000038:exon4:c.C409T:p.L137F;APC:NM_001127510:exon5:c.C409T:p.L137F			D
5	112103086	A	G	APC	0	0	1	0	1	1	nonsynonymous SNV	APC:NM_001127511:exon3:c.A451G:p.R151G;APC:NM_000038:exon4:c.A421G:p.R141G;APC:NM_001127510:exon5:c.A421G:p.R141G			D
5	112103087	G	A	APC	0	0	0	1	1	1	nonsynonymous SNV	APC:NM_001127511:exon3:c.G452A:p.R151K;APC:NM_000038:exon4:c.G422A:p.R141K;APC:NM_001127510:exon5:c.G422A:p.R141K			D
5	112111336	C	T	APC	0	0	0	1	1	1	nonsynonymous SNV	APC:NM_001127511:exon4:c.C463T:p.L155F;APC:NM_000038:exon5:c.C433T:p.L145F;APC:NM_001127510:exon6:c.C433T:p.L145F			D
5	112111354	G	A	APC	0	0	0	1	1	1	nonsynonymous SNV	APC:NM_001127511:exon4:c.G481A:p.E161K;APC:NM_000038:exon5:c.G451A:p.E151K;APC:NM_001127510:exon6:c.G451A:p.E151K			D
5	112111360	A	G	APC	0	0	1	0	1	1	nonsynonymous SNV	APC:NM_001127511:exon4:c.A487G:p.K163E;APC:NM_000038:exon5:c.A457G:p.K153E;APC:NM_001127510:exon6:c.A457G:p.K153E			D
5	112111373	G	T	APC	0	0	0	1	1	1	nonsynonymous SNV	APC:NM_001127511:exon4:c.G500T:p.W167L;APC:NM_000038:exon5:c.G470T:p.W157L;APC:NM_001127510:exon6:c.G470T:p.W157L			D
5	112111387	C	T	APC	0	0	0	1	1	1	nonsynonymous SNV	APC:NM_001127511:exon4:c.C514T:p.L172F;APC:NM_000038:exon5:c.C484T:p.L162F;APC:NM_001127510:exon6:c.C484T:p.L162F			D
5	112111396	C	T	APC	0	1	0	0	1	1	nonsynonymous SNV	APC:NM_001127511:exon4:c.C523T:p.L175F;APC:NM_000038:exon5:c.C493T:p.L165F;APC:NM_001127510:exon6:c.C493T:p.L165F			D
5	112111406	G	A	APC	0	0	0	1	1	1	nonsynonymous SNV	APC:NM_001127511:exon4:c.G533A:p.R178K;APC:NM_000038:exon5:c.G503A:p.R168K;APC:NM_001127510:exon6:c.G503A:p.R168K			B
5	112111420	C	T	APC	0	0	0	1	1	1	nonsynonymous SNV	APC:NM_001127511:exon4:c.C547T:p.P183S;APC:NM_000038:exon5:c.C517T:p.P173S;APC:NM_001127510:exon6:c.C517T:p.P173S			D
5	112111427	C	T	APC	0	0	0	1	1	1	nonsynonymous SNV	APC:NM_001127511:exon4:c.C554T:p.T185I;APC:NM_000038:exon5:c.C524T:p.T175I;APC:NM_001127510:exon6:c.C524T:p.T175I			P
5	112116502	G	A	APC	0	0	0	1	1	1	nonsynonymous SNV	APC:NM_001127511:exon5:c.G577A:p.D193N;APC:NM_000038:exon6:c.G547A:p.D183N;APC:NM_001127510:exon7:c.G547A:p.D183N			D
5	112116515	G	A	APC	0	0	0	1	1	1	nonsynonymous SNV	APC:NM_001127511:exon5:c.G590A:p.R197K;APC:NM_000038:exon6:c.G560A:p.R187K;APC:NM_001127510:exon7:c.G560A:p.R187K			D
5	112116517	C	T	APC	0	0	0	1	1	1	stopgain	APC:NM_001127511:exon5:c.C592T:p.Q198X;APC:NM_000038:exon6:c.C562T:p.Q188X;APC:NM_001127510:exon7:c.C562T:p.Q188X
5	112116529	G	A	APC	0	0	0	1	1	1	nonsynonymous SNV	APC:NM_001127511:exon5:c.G604A:p.E202K;APC:NM_000038:exon6:c.G574A:p.E192K;APC:NM_001127510:exon7:c.G574A:p.E192K			D
5	112116530	A	G	APC	0	0	1	0	1	0	nonsynonymous SNV	APC:NM_001127511:exon5:c.A605G:p.E202G;APC:NM_000038:exon6:c.A575G:p.E192G;APC:NM_001127510:exon7:c.A575G:p.E192G			D
5	112116538	C	T	APC	0	1	0	0	1	1	stopgain	APC:NM_001127511:exon5:c.C613T:p.Q205X;APC:NM_000038:exon6:c.C583T:p.Q195X;APC:NM_001127510:exon7:c.C583T:p.Q195X
5	112116550	G	A	APC	0	0	0	1	1	1	nonsynonymous SNV	APC:NM_001127511:exon5:c.G625A:p.A209T;APC:NM_000038:exon6:c.G595A:p.A199T;APC:NM_001127510:exon7:c.G595A:p.A199T			D
5	112116559	G	A	APC	0	0	1	0	1	1	nonsynonymous SNV	APC:NM_001127511:exon5:c.G634A:p.E212K;APC:NM_000038:exon6:c.G604A:p.E202K;APC:NM_001127510:exon7:c.G604A:p.E202K			B
5	112116569	G	A	APC	0	0	1	0	1	1	nonsynonymous SNV	APC:NM_001127511:exon5:c.G644A:p.G215D;APC:NM_000038:exon6:c.G614A:p.G205D;APC:NM_001127510:exon7:c.G614A:p.G205D			D
5	112116587	A	G	APC	1	0	0	0	1	1	nonsynonymous SNV	APC:NM_001127511:exon5:c.A662G:p.E221G;APC:NM_000038:exon6:c.A632G:p.E211G;APC:NM_001127510:exon7:c.A632G:p.E211G			D
5	112116593	G	A	APC	0	0	0	1	1	1	nonsynonymous SNV	APC:NM_001127511:exon5:c.G668A:p.R223Q;APC:NM_000038:exon6:c.G638A:p.R213Q;APC:NM_001127510:exon7:c.G638A:p.R213Q			D
5	112116595	G	A	APC	0	1	0	0	1	1	nonsynonymous SNV	APC:NM_001127511:exon5:c.G670A:p.A224T;APC:NM_000038:exon6:c.G640A:p.A214T;APC:NM_001127510:exon7:c.G640A:p.A214T			B
5	112128182	C	A	APC	1	0	0	0	1	1	nonsynonymous SNV	APC:NM_000038:exon7:c.C685A:p.L229I;APC:NM_001127510:exon8:c.C685A:p.L229I			P
5	112128192	G	A	APC	0	0	0	1	1	0	nonsynonymous SNV	APC:NM_000038:exon7:c.G695A:p.R232Q;APC:NM_001127510:exon8:c.G695A:p.R232Q	0.0005	rs201727026	P
5	112128194	C	T	APC	0	0	0	1	1	1	stopgain	APC:NM_000038:exon7:c.C697T:p.Q233X;APC:NM_001127510:exon8:c.C697T:p.Q233X
5	112128207	C	T	APC	0	0	0	1	1	1	nonsynonymous SNV	APC:NM_000038:exon7:c.C710T:p.S237F;APC:NM_001127510:exon8:c.C710T:p.S237F			D
5	112128209	C	T	APC	0	0	0	1	1	0	stopgain	APC:NM_000038:exon7:c.C712T:p.Q238X;APC:NM_001127510:exon8:c.C712T:p.Q238X
5	112128216	C	T	APC	0	0	0	1	1	1	nonsynonymous SNV	APC:NM_000038:exon7:c.C719T:p.T240I;APC:NM_001127510:exon8:c.C719T:p.T240I			B
5	112136977	G	A	APC	0	1	0	0	1	1	nonsynonymous SNV	APC:NM_001127511:exon6:c.G677A:p.R226K;APC:NM_000038:exon8:c.G731A:p.R244K;APC:NM_001127510:exon9:c.G731A:p.R244K			P
5	112136982	T	C	APC	0	0	1	0	1	1	nonsynonymous SNV	APC:NM_001127511:exon6:c.T682C:p.S228P;APC:NM_000038:exon8:c.T736C:p.S246P;APC:NM_001127510:exon9:c.T736C:p.S246P			B
5	112136985	C	T	APC	0	0	0	1	1	1	stopgain	APC:NM_001127511:exon6:c.C685T:p.Q229X;APC:NM_000038:exon8:c.C739T:p.Q247X;APC:NM_001127510:exon9:c.C739T:p.Q247X
5	112137009	C	T	APC	0	0	0	1	1	1	nonsynonymous SNV	APC:NM_001127511:exon6:c.C709T:p.H237Y;APC:NM_000038:exon8:c.C763T:p.H255Y;APC:NM_001127510:exon9:c.C763T:p.H255Y			P
5	112137012	G	A	APC	0	0	0	1	1	1	nonsynonymous SNV	APC:NM_001127511:exon6:c.G712A:p.D238N;APC:NM_000038:exon8:c.G766A:p.D256N;APC:NM_001127510:exon9:c.G766A:p.D256N			B
5	112137022	G	A	APC	0	0	0	1	1	1	nonsynonymous SNV	APC:NM_001127511:exon6:c.G722A:p.R241Q;APC:NM_000038:exon8:c.G776A:p.R259Q;APC:NM_001127510:exon9:c.G776A:p.R259Q			P
5	112137030	G	A	APC	0	0	0	1	1	1	nonsynonymous SNV	APC:NM_001127511:exon6:c.G730A:p.E244K;APC:NM_000038:exon8:c.G784A:p.E262K;APC:NM_001127510:exon9:c.G784A:p.E262K			B
5	112137042	G	A	APC	0	0	0	1	1	1	nonsynonymous SNV	APC:NM_001127511:exon6:c.G742A:p.V248M;APC:NM_000038:exon8:c.G796A:p.V266M;APC:NM_001127510:exon9:c.G796A:p.V266M			B
5	112137045	G	A	APC	0	0	1	0	1	1	nonsynonymous SNV	APC:NM_001127511:exon6:c.G745A:p.G249R;APC:NM_000038:exon8:c.G799A:p.G267R;APC:NM_001127510:exon9:c.G799A:p.G267R			B
5	112137059	G	A	APC	0	0	1	0	1	1	nonsynonymous SNV	APC:NM_001127511:exon6:c.G759A:p.M253I;APC:NM_000038:exon8:c.G813A:p.M271I;APC:NM_001127510:exon9:c.G813A:p.M271I			B
5	112137067	C	T	APC	0	1	0	0	1	1	nonsynonymous SNV	APC:NM_001127511:exon6:c.C767T:p.S256F;APC:NM_000038:exon8:c.C821T:p.S274F;APC:NM_001127510:exon9:c.C821T:p.S274F			B
5	112137070	G	A	APC	0	0	1	0	1	1	nonsynonymous SNV	APC:NM_001127511:exon6:c.G770A:p.G257D;APC:NM_000038:exon8:c.G824A:p.G275D;APC:NM_001127510:exon9:c.G824A:p.G275D			B
5	112137076	G	A	APC	0	0	0	1	1	1	nonsynonymous SNV	APC:NM_001127511:exon6:c.G776A:p.G259D;APC:NM_000038:exon8:c.G830A:p.G277D;APC:NM_001127510:exon9:c.G830A:p.G277D			B
5	112151192	G	A	APC	0	0	0	1	1	1	nonsynonymous SNV	APC:NM_001127511:exon7:c.G781A:p.G261S;APC:NM_000038:exon9:c.G835A:p.G279S;APC:NM_001127510:exon10:c.G835A:p.G279S			B
5	112151193	G	A	APC	0	0	0	1	1	1	nonsynonymous SNV	APC:NM_001127511:exon7:c.G782A:p.G261D;APC:NM_000038:exon9:c.G836A:p.G279D;APC:NM_001127510:exon10:c.G836A:p.G279D			B
5	112151195	T	C	APC	0	0	1	0	1	1	nonsynonymous SNV	APC:NM_001127511:exon7:c.T784C:p.S262P;APC:NM_000038:exon9:c.T838C:p.S280P;APC:NM_001127510:exon10:c.T838C:p.S280P			B
5	112151204	C	T	APC	0	0	0	1	1	0	stopgain	APC:NM_001127511:exon7:c.C793T:p.R265X;APC:NM_000038:exon9:c.C847T:p.R283X;APC:NM_001127510:exon10:c.C847T:p.R283X
5	112151205	G	A	APC	0	0	1	0	1	0	nonsynonymous SNV	APC:NM_001127511:exon7:c.G794A:p.R265Q;APC:NM_000038:exon9:c.G848A:p.R283Q;APC:NM_001127510:exon10:c.G848A:p.R283Q		rs149154604	B
5	112151209	G	A	APC	0	0	0	1	1	1	nonsynonymous SNV	APC:NM_001127511:exon7:c.G798A:p.M266I;APC:NM_000038:exon9:c.G852A:p.M284I;APC:NM_001127510:exon10:c.G852A:p.M284I			B
5	112151210	G	A	APC	0	0	1	0	1	1	nonsynonymous SNV	APC:NM_001127511:exon7:c.G799A:p.D267N;APC:NM_000038:exon9:c.G853A:p.D285N;APC:NM_001127510:exon10:c.G853A:p.D285N			D
5	112151216	G	A	APC	0	0	0	1	1	1	nonsynonymous SNV	APC:NM_001127511:exon7:c.G805A:p.E269K;APC:NM_000038:exon9:c.G859A:p.E287K;APC:NM_001127510:exon10:c.G859A:p.E287K			P
5	112151223	C	T	APC	0	0	0	1	1	0	nonsynonymous SNV	APC:NM_001127511:exon7:c.C812T:p.A271V;APC:NM_000038:exon9:c.C866T:p.A289V;APC:NM_001127510:exon10:c.C866T:p.A289V			B
5	112151226	G	A	APC	0	0	1	0	1	1	nonsynonymous SNV	APC:NM_001127511:exon7:c.G815A:p.S272N;APC:NM_000038:exon9:c.G869A:p.S290N;APC:NM_001127510:exon10:c.G869A:p.S290N			B
5	112151235	G	A	APC	0	0	0	1	1	1	nonsynonymous SNV	APC:NM_001127511:exon7:c.G824A:p.S275N;APC:NM_000038:exon9:c.G878A:p.S293N;APC:NM_001127510:exon10:c.G878A:p.S293N			D
5	112151238	C	T	APC	0	0	0	1	1	1	nonsynonymous SNV	APC:NM_001127511:exon7:c.C827T:p.S276F;APC:NM_000038:exon9:c.C881T:p.S294F;APC:NM_001127510:exon10:c.C881T:p.S294F			B
5	112151244	G	A	APC	0	0	0	1	1	1	nonsynonymous SNV	APC:NM_001127511:exon7:c.G833A:p.S278N;APC:NM_000038:exon9:c.G887A:p.S296N;APC:NM_001127510:exon10:c.G887A:p.S296N			B
5	112151249	C	T	APC	0	0	0	1	1	1	nonsynonymous SNV	APC:NM_001127511:exon7:c.C838T:p.H280Y;APC:NM_000038:exon9:c.C892T:p.H298Y;APC:NM_001127510:exon10:c.C892T:p.H298Y			B
5	112151255	G	A	APC	0	0	0	1	1	1	nonsynonymous SNV	APC:NM_001127511:exon7:c.G844A:p.A282T;APC:NM_000038:exon9:c.G898A:p.A300T;APC:NM_001127510:exon10:c.G898A:p.A300T			B
5	112151256	C	T	APC	0	0	0	1	1	1	nonsynonymous SNV	APC:NM_001127511:exon7:c.C845T:p.A282V;APC:NM_000038:exon9:c.C899T:p.A300V;APC:NM_001127510:exon10:c.C899T:p.A300V			B
5	112151262	G	A	APC	0	0	1	0	1	0	nonsynonymous SNV	APC:NM_001127511:exon7:c.G851A:p.R284Q;APC:NM_000038:exon9:c.G905A:p.R302Q;APC:NM_001127510:exon10:c.G905A:p.R302Q			D
5	112154700	C	T	APC	0	0	0	1	1	1	nonsynonymous SNV	APC:NM_001127511:exon8:c.C917T:p.T306I;APC:NM_000038:exon10:c.C971T:p.T324I;APC:NM_001127510:exon11:c.C971T:p.T324I			P
5	112154702	C	T	APC	0	0	0	1	1	1	nonsynonymous SNV	APC:NM_001127511:exon8:c.C919T:p.H307Y;APC:NM_000038:exon10:c.C973T:p.H325Y;APC:NM_001127510:exon11:c.C973T:p.H325Y			D
5	112154705	G	T	APC	0	0	0	1	1	1	nonsynonymous SNV	APC:NM_001127511:exon8:c.G922T:p.D308Y;APC:NM_000038:exon10:c.G976T:p.D326Y;APC:NM_001127510:exon11:c.G976T:p.D326Y			D
5	112154705	G	A	APC	0	1	0	0	1	1	nonsynonymous SNV	APC:NM_001127511:exon8:c.G922A:p.D308N;APC:NM_000038:exon10:c.G976A:p.D326N;APC:NM_001127510:exon11:c.G976A:p.D326N			D
5	112154719	G	A	APC	0	0	0	1	1	1	nonsynonymous SNV	APC:NM_001127511:exon8:c.G936A:p.M312I;APC:NM_000038:exon10:c.G990A:p.M330I;APC:NM_001127510:exon11:c.G990A:p.M330I			P
5	112154724	G	A	APC	0	0	0	1	1	0	nonsynonymous SNV	APC:NM_001127511:exon8:c.G941A:p.R314Q;APC:NM_000038:exon10:c.G995A:p.R332Q;APC:NM_001127510:exon11:c.G995A:p.R332Q		rs377665107	D
5	112154740	G	A	APC	0	0	0	1	1	1	nonsynonymous SNV	APC:NM_001127511:exon8:c.G957A:p.M319I;APC:NM_000038:exon10:c.G1011A:p.M337I;APC:NM_001127510:exon11:c.G1011A:p.M337I			B
5	112154742	C	T	APC	0	0	0	1	1	1	nonsynonymous SNV	APC:NM_001127511:exon8:c.C959T:p.S320F;APC:NM_000038:exon10:c.C1013T:p.S338F;APC:NM_001127510:exon11:c.C1013T:p.S338F			D
5	112154748	C	T	APC	0	0	0	1	1	1	nonsynonymous SNV	APC:NM_001127511:exon8:c.C965T:p.S322F;APC:NM_000038:exon10:c.C1019T:p.S340F;APC:NM_001127510:exon11:c.C1019T:p.S340F			D
5	112154750	C	T	APC	0	0	0	1	1	1	stopgain	APC:NM_001127511:exon8:c.C967T:p.Q323X;APC:NM_000038:exon10:c.C1021T:p.Q341X;APC:NM_001127510:exon11:c.C1021T:p.Q341X
5	112154753	G	A	APC	0	0	0	1	1	1	nonsynonymous SNV	APC:NM_001127511:exon8:c.G970A:p.D324N;APC:NM_000038:exon10:c.G1024A:p.D342N;APC:NM_001127510:exon11:c.G1024A:p.D342N			P
5	112154760	G	A	APC	0	0	0	1	1	1	nonsynonymous SNV	APC:NM_001127511:exon8:c.G977A:p.C326Y;APC:NM_000038:exon10:c.G1031A:p.C344Y;APC:NM_001127510:exon11:c.G1031A:p.C344Y			D
5	112154763	T	C	APC	0	0	1	0	1	1	nonsynonymous SNV	APC:NM_001127511:exon8:c.T980C:p.I327T;APC:NM_000038:exon10:c.T1034C:p.I345T;APC:NM_001127510:exon11:c.T1034C:p.I345T			B
5	112154771	C	T	APC	0	0	0	1	1	0	stopgain	APC:NM_001127511:exon8:c.C988T:p.R330X;APC:NM_000038:exon10:c.C1042T:p.R348X;APC:NM_001127510:exon11:c.C1042T:p.R348X
5	112154780	G	A	APC	0	0	1	0	1	1	nonsynonymous SNV	APC:NM_001127511:exon8:c.G997A:p.G333R;APC:NM_000038:exon10:c.G1051A:p.G351R;APC:NM_001127510:exon11:c.G1051A:p.G351R			D
5	112154781	G	A	APC	0	0	0	1	1	1	nonsynonymous SNV	APC:NM_001127511:exon8:c.G998A:p.G333E;APC:NM_000038:exon10:c.G1052A:p.G351E;APC:NM_001127510:exon11:c.G1052A:p.G351E			D
5	112154786	C	T	APC	0	0	0	1	1	1	nonsynonymous SNV	APC:NM_001127511:exon8:c.C1003T:p.L335F;APC:NM_000038:exon10:c.C1057T:p.L353F;APC:NM_001127510:exon11:c.C1057T:p.L353F			D
5	112154790	C	T	APC	0	0	1	0	1	1	nonsynonymous SNV	APC:NM_001127511:exon8:c.C1007T:p.P336L;APC:NM_000038:exon10:c.C1061T:p.P354L;APC:NM_001127510:exon11:c.C1061T:p.P354L			D
5	112154792	C	T	APC	0	0	1	0	1	1	nonsynonymous SNV	APC:NM_001127511:exon8:c.C1009T:p.L337F;APC:NM_000038:exon10:c.C1063T:p.L355F;APC:NM_001127510:exon11:c.C1063T:p.L355F			D
5	112154801	C	T	APC	0	0	0	1	1	1	stopgain	APC:NM_001127511:exon8:c.C1018T:p.Q340X;APC:NM_000038:exon10:c.C1072T:p.Q358X;APC:NM_001127510:exon11:c.C1072T:p.Q358X
5	112154819	G	A	APC	0	0	0	1	1	1	nonsynonymous SNV	APC:NM_001127511:exon8:c.G1036A:p.D346N;APC:NM_000038:exon10:c.G1090A:p.D364N;APC:NM_001127510:exon11:c.G1090A:p.D364N			B
5	112154831	G	A	APC	0	0	0	1	1	1	nonsynonymous SNV	APC:NM_001127511:exon8:c.G1048A:p.V350I;APC:NM_000038:exon10:c.G1102A:p.V368I;APC:NM_001127510:exon11:c.G1102A:p.V368I			B
5	112154841	G	A	APC	0	0	0	1	1	0	nonsynonymous SNV	APC:NM_001127511:exon8:c.G1058A:p.G353E;APC:NM_000038:exon10:c.G1112A:p.G371E;APC:NM_001127510:exon11:c.G1112A:p.G371E		rs377351581	D
5	112154871	C	T	APC	0	0	0	1	1	1	nonsynonymous SNV	APC:NM_001127511:exon8:c.C1088T:p.A363V;APC:NM_000038:exon10:c.C1142T:p.A381V;APC:NM_001127510:exon11:c.C1142T:p.A381V			B
5	112154876	G	A	APC	0	0	0	1	1	1	nonsynonymous SNV	APC:NM_001127511:exon8:c.G1093A:p.A365T;APC:NM_000038:exon10:c.G1147A:p.A383T;APC:NM_001127510:exon11:c.G1147A:p.A383T			P
5	112154885	G	A	APC	0	0	0	1	1	1	nonsynonymous SNV	APC:NM_001127511:exon8:c.G1102A:p.A368T;APC:NM_000038:exon10:c.G1156A:p.A386T;APC:NM_001127510:exon11:c.G1156A:p.A386T			P
5	112154891	C	T	APC	0	1	0	0	1	1	nonsynonymous SNV	APC:NM_001127511:exon8:c.C1108T:p.H370Y;APC:NM_000038:exon10:c.C1162T:p.H388Y;APC:NM_001127510:exon11:c.C1162T:p.H388Y			D
5	112154913	C	T	APC	1	0	0	0	1	1	nonsynonymous SNV	APC:NM_001127511:exon8:c.C1130T:p.P377L;APC:NM_000038:exon10:c.C1184T:p.P395L;APC:NM_001127510:exon11:c.C1184T:p.P395L			D
5	112154915	G	A	APC	0	0	0	1	1	1	nonsynonymous SNV	APC:NM_001127511:exon8:c.G1132A:p.D378N;APC:NM_000038:exon10:c.G1186A:p.D396N;APC:NM_001127510:exon11:c.G1186A:p.D396N			B
5	112154918	G	A	APC	0	0	0	1	1	1	nonsynonymous SNV	APC:NM_001127511:exon8:c.G1135A:p.D379N;APC:NM_000038:exon10:c.G1189A:p.D397N;APC:NM_001127510:exon11:c.G1189A:p.D397N			P
5	112154927	G	A	APC	0	0	0	1	1	1	nonsynonymous SNV	APC:NM_001127511:exon8:c.G1144A:p.G382S;APC:NM_000038:exon10:c.G1198A:p.G400S;APC:NM_001127510:exon11:c.G1198A:p.G400S			B
5	112154931	G	A	APC	0	0	0	1	1	1	nonsynonymous SNV	APC:NM_001127511:exon8:c.G1148A:p.R383K;APC:NM_000038:exon10:c.G1202A:p.R401K;APC:NM_001127510:exon11:c.G1202A:p.R401K			B
5	112154948	C	T	APC	0	0	0	1	1	0	nonsynonymous SNV	APC:NM_001127511:exon8:c.C1165T:p.L389F;APC:NM_000038:exon10:c.C1219T:p.L407F;APC:NM_001127510:exon11:c.C1219T:p.L407F			D
5	112154963	C	T	APC	0	0	0	1	1	0	stopgain	APC:NM_001127511:exon8:c.C1180T:p.Q394X;APC:NM_000038:exon10:c.C1234T:p.Q412X;APC:NM_001127510:exon11:c.C1234T:p.Q412X
5	112154972	G	A	APC	0	0	0	1	1	1	nonsynonymous SNV	APC:NM_001127511:exon8:c.G1189A:p.A397T;APC:NM_000038:exon10:c.G1243A:p.A415T;APC:NM_001127510:exon11:c.G1243A:p.A415T			B
5	112154973	C	T	APC	0	1	0	0	1	1	nonsynonymous SNV	APC:NM_001127511:exon8:c.C1190T:p.A397V;APC:NM_000038:exon10:c.C1244T:p.A415V;APC:NM_001127510:exon11:c.C1244T:p.A415V			P
5	112154980	T	A	APC	0	1	0	0	1	1	stopgain	APC:NM_001127511:exon8:c.T1197A:p.C399X;APC:NM_000038:exon10:c.T1251A:p.C417X;APC:NM_001127510:exon11:c.T1251A:p.C417X
5	112154985	C	T	APC	0	1	0	0	1	1	nonsynonymous SNV	APC:NM_001127511:exon8:c.C1202T:p.T401I;APC:NM_000038:exon10:c.C1256T:p.T419I;APC:NM_001127510:exon11:c.C1256T:p.T419I			D
5	112154988	G	A	APC	0	0	0	1	1	1	nonsynonymous SNV	APC:NM_001127511:exon8:c.G1205A:p.C402Y;APC:NM_000038:exon10:c.G1259A:p.C420Y;APC:NM_001127510:exon11:c.G1259A:p.C420Y			D
5	112154991	G	A	APC	0	0	0	1	1	0	stopgain	APC:NM_001127511:exon8:c.G1208A:p.W403X;APC:NM_000038:exon10:c.G1262A:p.W421X;APC:NM_001127510:exon11:c.G1262A:p.W421X
5	112154993	G	A	APC	0	0	0	1	1	1	nonsynonymous SNV	APC:NM_001127511:exon8:c.G1210A:p.E404K;APC:NM_000038:exon10:c.G1264A:p.E422K;APC:NM_001127510:exon11:c.G1264A:p.E422K			B
5	112154997	G	A	APC	0	0	0	1	1	1	stopgain	APC:NM_001127511:exon8:c.G1214A:p.W405X;APC:NM_000038:exon10:c.G1268A:p.W423X;APC:NM_001127510:exon11:c.G1268A:p.W423X
5	112155002	G	A	APC	0	0	0	1	1	1	nonsynonymous SNV	APC:NM_001127511:exon8:c.G1219A:p.E407K;APC:NM_000038:exon10:c.G1273A:p.E425K;APC:NM_001127510:exon11:c.G1273A:p.E425K			P
5	112155008	C	T	APC	0	0	0	1	1	1	nonsynonymous SNV	APC:NM_001127511:exon8:c.C1225T:p.H409Y;APC:NM_000038:exon10:c.C1279T:p.H427Y;APC:NM_001127510:exon11:c.C1279T:p.H427Y			P
5	112155011	G	A	APC	0	0	0	1	1	1	nonsynonymous SNV	APC:NM_001127511:exon8:c.G1228A:p.E410K;APC:NM_000038:exon10:c.G1282A:p.E428K;APC:NM_001127510:exon11:c.G1282A:p.E428K			B
5	112155014	C	T	APC	0	0	0	1	1	1	nonsynonymous SNV	APC:NM_001127511:exon8:c.C1231T:p.P411S;APC:NM_000038:exon10:c.C1285T:p.P429S;APC:NM_001127510:exon11:c.C1285T:p.P429S			B
5	112155015	C	T	APC	0	0	0	1	1	1	nonsynonymous SNV	APC:NM_001127511:exon8:c.C1232T:p.P411L;APC:NM_000038:exon10:c.C1286T:p.P429L;APC:NM_001127510:exon11:c.C1286T:p.P429L			B
5	112155018	G	A	APC	0	0	0	1	1	1	nonsynonymous SNV	APC:NM_001127511:exon8:c.G1235A:p.G412D;APC:NM_000038:exon10:c.G1289A:p.G430D;APC:NM_001127510:exon11:c.G1289A:p.G430D			B
5	112155023	G	A	APC	0	0	0	1	1	1	nonsynonymous SNV	APC:NM_001127511:exon8:c.G1240A:p.D414N;APC:NM_000038:exon10:c.G1294A:p.D432N;APC:NM_001127510:exon11:c.G1294A:p.D432N			P
5	112155029	G	A	APC	0	0	1	0	1	1	nonsynonymous SNV	APC:NM_001127511:exon8:c.G1246A:p.D416N;APC:NM_000038:exon10:c.G1300A:p.D434N;APC:NM_001127510:exon11:c.G1300A:p.D434N			P
5	112155032	A	G	APC	0	0	1	0	1	1	nonsynonymous SNV	APC:NM_001127511:exon8:c.A1249G:p.K417E;APC:NM_000038:exon10:c.A1303G:p.K435E;APC:NM_001127510:exon11:c.A1303G:p.K435E			B
5	112157604	G	A	APC	0	0	0	1	1	1	nonsynonymous SNV	APC:NM_001127511:exon9:c.G1270A:p.V424I;APC:NM_000038:exon11:c.G1324A:p.V442I;APC:NM_001127510:exon12:c.G1324A:p.V442I			B
5	112157607	G	A	APC	0	0	0	1	1	1	nonsynonymous SNV	APC:NM_001127511:exon9:c.G1273A:p.E425K;APC:NM_000038:exon11:c.G1327A:p.E443K;APC:NM_001127510:exon12:c.G1327A:p.E443K			P
5	112157610	C	T	APC	0	0	0	1	1	1	nonsynonymous SNV	APC:NM_001127511:exon9:c.C1276T:p.H426Y;APC:NM_000038:exon11:c.C1330T:p.H444Y;APC:NM_001127510:exon12:c.C1330T:p.H444Y			D
5	112157623	C	T	APC	0	1	0	0	1	1	nonsynonymous SNV	APC:NM_001127511:exon9:c.C1289T:p.P430L;APC:NM_000038:exon11:c.C1343T:p.P448L;APC:NM_001127510:exon12:c.C1343T:p.P448L			D
5	112157625	G	A	APC	0	0	0	1	1	1	nonsynonymous SNV	APC:NM_001127511:exon9:c.G1291A:p.A431T;APC:NM_000038:exon11:c.G1345A:p.A449T;APC:NM_001127510:exon12:c.G1345A:p.A449T			D
5	112157626	C	T	APC	0	0	0	1	1	1	nonsynonymous SNV	APC:NM_001127511:exon9:c.C1292T:p.A431V;APC:NM_000038:exon11:c.C1346T:p.A449V;APC:NM_001127510:exon12:c.C1346T:p.A449V			D
5	112157628	G	A	APC	0	1	0	0	1	1	nonsynonymous SNV	APC:NM_001127511:exon9:c.G1294A:p.V432M;APC:NM_000038:exon11:c.G1348A:p.V450M;APC:NM_001127510:exon12:c.G1348A:p.V450M			P
5	112157644	A	G	APC	0	0	0	1	1	1	nonsynonymous SNV	APC:NM_001127511:exon9:c.A1310G:p.K437R;APC:NM_000038:exon11:c.A1364G:p.K455R;APC:NM_001127510:exon12:c.A1364G:p.K455R			P
5	112157646	C	T	APC	0	0	0	1	1	1	nonsynonymous SNV	APC:NM_001127511:exon9:c.C1312T:p.L438F;APC:NM_000038:exon11:c.C1366T:p.L456F;APC:NM_001127510:exon12:c.C1366T:p.L456F			D
5	112157650	C	T	APC	0	0	0	1	1	1	nonsynonymous SNV	APC:NM_001127511:exon9:c.C1316T:p.S439L;APC:NM_000038:exon11:c.C1370T:p.S457L;APC:NM_001127510:exon12:c.C1370T:p.S457L			D
5	112157658	G	T	APC	0	1	0	0	1	1	stopgain	APC:NM_001127511:exon9:c.G1324T:p.E442X;APC:NM_000038:exon11:c.G1378T:p.E460X;APC:NM_001127510:exon12:c.G1378T:p.E460X
5	112157674	C	T	APC	0	0	0	1	1	1	nonsynonymous SNV	APC:NM_001127511:exon9:c.C1340T:p.A447V;APC:NM_000038:exon11:c.C1394T:p.A465V;APC:NM_001127510:exon12:c.C1394T:p.A465V			D
5	112157682	G	A	APC	0	0	0	1	1	1	nonsynonymous SNV	APC:NM_001127511:exon9:c.G1348A:p.E450K;APC:NM_000038:exon11:c.G1402A:p.E468K;APC:NM_001127510:exon12:c.G1402A:p.E468K			D
5	112162817	C	T	APC	0	0	0	1	1	1	nonsynonymous SNV	APC:NM_001127511:exon10:c.C1367T:p.A456V;APC:NM_000038:exon12:c.C1421T:p.A474V;APC:NM_001127510:exon13:c.C1421T:p.A474V			P
5	112162822	G	A	APC	0	0	0	1	1	1	nonsynonymous SNV	APC:NM_001127511:exon10:c.G1372A:p.A458T;APC:NM_000038:exon12:c.G1426A:p.A476T;APC:NM_001127510:exon13:c.G1426A:p.A476T			P
5	112162825	G	A	APC	0	0	0	1	1	1	nonsynonymous SNV	APC:NM_001127511:exon10:c.G1375A:p.E459K;APC:NM_000038:exon12:c.G1429A:p.E477K;APC:NM_001127510:exon13:c.G1429A:p.E477K			P
5	112162834	C	T	APC	0	0	0	1	1	0	stopgain	APC:NM_001127511:exon10:c.C1384T:p.Q462X;APC:NM_000038:exon12:c.C1438T:p.Q480X;APC:NM_001127510:exon13:c.C1438T:p.Q480X
5	112162844	G	A	APC	0	0	0	1	1	1	nonsynonymous SNV	APC:NM_001127511:exon10:c.G1394A:p.C465Y;APC:NM_000038:exon12:c.G1448A:p.C483Y;APC:NM_001127510:exon13:c.G1448A:p.C483Y			B
5	112162851	G	A	APC	0	0	0	1	1	1	nonsynonymous SNV	APC:NM_001127511:exon10:c.G1401A:p.M467I;APC:NM_000038:exon12:c.G1455A:p.M485I;APC:NM_001127510:exon13:c.G1455A:p.M485I			B
5	112162856	G	A	APC	0	0	0	1	1	1	nonsynonymous SNV	APC:NM_001127511:exon10:c.G1406A:p.G469E;APC:NM_000038:exon12:c.G1460A:p.G487E;APC:NM_001127510:exon13:c.G1460A:p.G487E			P
5	112162883	C	T	APC	0	0	1	0	1	1	nonsynonymous SNV	APC:NM_001127511:exon10:c.C1433T:p.T478I;APC:NM_000038:exon12:c.C1487T:p.T496I;APC:NM_001127510:exon13:c.C1487T:p.T496I			B
5	112162889	G	A	APC	0	0	0	1	1	1	nonsynonymous SNV	APC:NM_001127511:exon10:c.G1439A:p.R480K;APC:NM_000038:exon12:c.G1493A:p.R498K;APC:NM_001127510:exon13:c.G1493A:p.R498K			D
5	112162894	T	G	APC	0	0	0	1	1	1	nonsynonymous SNV	APC:NM_001127511:exon10:c.T1444G:p.Y482D;APC:NM_000038:exon12:c.T1498G:p.Y500D;APC:NM_001127510:exon13:c.T1498G:p.Y500D			D
5	112162900	G	A	APC	0	0	1	0	1	1	nonsynonymous SNV	APC:NM_001127511:exon10:c.G1450A:p.G484R;APC:NM_000038:exon12:c.G1504A:p.G502R;APC:NM_001127510:exon13:c.G1504A:p.G502R			D
5	112162905	G	A	APC	0	0	0	1	1	1	nonsynonymous SNV	APC:NM_001127511:exon10:c.G1455A:p.M485I;APC:NM_000038:exon12:c.G1509A:p.M503I;APC:NM_001127510:exon13:c.G1509A:p.M503I			P
5	112162907	C	T	APC	0	0	0	1	1	1	nonsynonymous SNV	APC:NM_001127511:exon10:c.C1457T:p.A486V;APC:NM_000038:exon12:c.C1511T:p.A504V;APC:NM_001127510:exon13:c.C1511T:p.A504V			P
5	112162927	G	A	APC	0	0	0	1	1	1	nonsynonymous SNV	APC:NM_001127511:exon10:c.G1477A:p.G493R;APC:NM_000038:exon12:c.G1531A:p.G511R;APC:NM_001127510:exon13:c.G1531A:p.G511R			B
5	112162933	G	A	APC	0	0	0	1	1	1	nonsynonymous SNV	APC:NM_001127511:exon10:c.G1483A:p.V495I;APC:NM_000038:exon12:c.G1537A:p.V513I;APC:NM_001127510:exon13:c.G1537A:p.V513I			B	Arm
5	112162937	C	T	APC	0	0	0	1	1	1	nonsynonymous SNV	APC:NM_001127511:exon10:c.C1487T:p.A496V;APC:NM_000038:exon12:c.C1541T:p.A514V;APC:NM_001127510:exon13:c.C1541T:p.A514V			B	Arm
5	112163626	G	A	APC	1	0	0	0	1	1	nonsynonymous SNV	APC:NM_001127511:exon11:c.G1495A:p.A499T;APC:NM_000038:exon13:c.G1549A:p.A517T;APC:NM_001127510:exon14:c.G1549A:p.A517T			D	Arm
5	112163647	G	A	APC	0	1	0	0	1	1	nonsynonymous SNV	APC:NM_001127511:exon11:c.G1516A:p.G506S;APC:NM_000038:exon13:c.G1570A:p.G524S;APC:NM_001127510:exon14:c.G1570A:p.G524S			B	Arm
5	112163651	G	A	APC	0	0	0	1	1	1	nonsynonymous SNV	APC:NM_001127511:exon11:c.G1520A:p.C507Y;APC:NM_000038:exon13:c.G1574A:p.C525Y;APC:NM_001127510:exon14:c.G1574A:p.C525Y			D	Arm
5	112163659	G	A	APC	0	1	0	0	1	1	nonsynonymous SNV	APC:NM_001127511:exon11:c.G1528A:p.A510T;APC:NM_000038:exon13:c.G1582A:p.A528T;APC:NM_001127510:exon14:c.G1582A:p.A528T			D	Arm
5	112163662	C	T	APC	0	0	0	1	1	1	nonsynonymous SNV	APC:NM_001127511:exon11:c.C1531T:p.L511F;APC:NM_000038:exon13:c.C1585T:p.L529F;APC:NM_001127510:exon14:c.C1585T:p.L529F			D	Arm
5	112163665	G	A	APC	0	0	0	1	1	1	nonsynonymous SNV	APC:NM_001127511:exon11:c.G1534A:p.V512M;APC:NM_000038:exon13:c.G1588A:p.V530M;APC:NM_001127510:exon14:c.G1588A:p.V530M			D	Arm
5	112163669	C	T	APC	0	0	0	1	1	0	nonsynonymous SNV	APC:NM_001127511:exon11:c.C1538T:p.A513V;APC:NM_000038:exon13:c.C1592T:p.A531V;APC:NM_001127510:exon14:c.C1592T:p.A531V			D	Arm
5	112163701	C	T	APC	0	0	1	0	1	0	stopgain	APC:NM_001127511:exon11:c.C1570T:p.Q524X;APC:NM_000038:exon13:c.C1624T:p.Q542X;APC:NM_001127510:exon14:c.C1624T:p.Q542X				Arm
5	112164563	G	A	APC	0	0	0	1	1	1	nonsynonymous SNV	APC:NM_001127511:exon12:c.G1583A:p.S528N;APC:NM_000038:exon14:c.G1637A:p.S546N;APC:NM_001127510:exon15:c.G1637A:p.S546N			D	Arm
5	112164572	G	A	APC	0	0	0	1	1	1	nonsynonymous SNV	APC:NM_001127511:exon12:c.G1592A:p.R531K;APC:NM_000038:exon14:c.G1646A:p.R549K;APC:NM_001127510:exon15:c.G1646A:p.R549K			D	Arm
5	112164581	C	T	APC	0	0	0	1	1	1	nonsynonymous SNV	APC:NM_001127511:exon12:c.C1601T:p.S534F;APC:NM_000038:exon14:c.C1655T:p.S552F;APC:NM_001127510:exon15:c.C1655T:p.S552F			D	Arm
5	112164584	G	A	APC	0	0	0	1	1	1	stopgain	APC:NM_001127511:exon12:c.G1604A:p.W535X;APC:NM_000038:exon14:c.G1658A:p.W553X;APC:NM_001127510:exon15:c.G1658A:p.W553X				Arm
5	112164587	G	A	APC	0	0	0	1	1	1	nonsynonymous SNV	APC:NM_001127511:exon12:c.G1607A:p.R536Q;APC:NM_000038:exon14:c.G1661A:p.R554Q;APC:NM_001127510:exon15:c.G1661A:p.R554Q			P	Arm
5	112164602	G	A	APC	0	0	0	1	1	1	nonsynonymous SNV	APC:NM_001127511:exon12:c.G1622A:p.S541N;APC:NM_000038:exon14:c.G1676A:p.S559N;APC:NM_001127510:exon15:c.G1676A:p.S559N			D	Arm
5	112164611	C	T	APC	0	0	0	1	1	1	nonsynonymous SNV	APC:NM_001127511:exon12:c.C1631T:p.T544M;APC:NM_000038:exon14:c.C1685T:p.T562M;APC:NM_001127510:exon15:c.C1685T:p.T562M			D	Arm
5	112164617	G	A	APC	0	0	0	1	1	1	nonsynonymous SNV	APC:NM_001127511:exon12:c.G1637A:p.R546Q;APC:NM_000038:exon14:c.G1691A:p.R564Q;APC:NM_001127510:exon15:c.G1691A:p.R564Q			P	Arm
5	112164629	G	A	APC	0	0	0	1	1	0	nonsynonymous SNV	APC:NM_001127511:exon12:c.G1649A:p.S550N;APC:NM_000038:exon14:c.G1703A:p.S568N;APC:NM_001127510:exon15:c.G1703A:p.S568N			P	Arm
5	112164635	A	G	APC	0	0	0	1	1	1	nonsynonymous SNV	APC:NM_001127511:exon12:c.A1655G:p.K552R;APC:NM_000038:exon14:c.A1709G:p.K570R;APC:NM_001127510:exon15:c.A1709G:p.K570R			B	Arm
5	112164637	G	A	APC	0	0	1	0	1	1	nonsynonymous SNV	APC:NM_001127511:exon12:c.G1657A:p.A553T;APC:NM_000038:exon14:c.G1711A:p.A571T;APC:NM_001127510:exon15:c.G1711A:p.A571T			P	Arm
5	112164646	G	A	APC	0	0	0	1	1	1	nonsynonymous SNV	APC:NM_001127511:exon12:c.G1666A:p.E556K;APC:NM_000038:exon14:c.G1720A:p.E574K;APC:NM_001127510:exon15:c.G1720A:p.E574K			B	Arm
5	112170676	C	T	APC	0	0	0	1	1	1	nonsynonymous SNV	APC:NM_001127511:exon13:c.C1718T:p.A573V;APC:NM_000038:exon15:c.C1772T:p.A591V;APC:NM_001127510:exon16:c.C1772T:p.A591V			D	Arm
5	112170684	A	T	APC	0	0	1	0	1	1	nonsynonymous SNV	APC:NM_001127511:exon13:c.A1726T:p.N576Y;APC:NM_000038:exon15:c.A1780T:p.N594Y;APC:NM_001127510:exon16:c.A1780T:p.N594Y			D	Arm
5	112170691	C	T	APC	0	0	0	1	1	0	nonsynonymous SNV	APC:NM_001127511:exon13:c.C1733T:p.S578L;APC:NM_000038:exon15:c.C1787T:p.S596L;APC:NM_001127510:exon16:c.C1787T:p.S596L			D	Arm
5	112170693	G	A	APC	0	0	0	1	1	1	nonsynonymous SNV	APC:NM_001127511:exon13:c.G1735A:p.A579T;APC:NM_000038:exon15:c.G1789A:p.A597T;APC:NM_001127510:exon16:c.G1789A:p.A597T			D	Arm
5	112170700	G	A	APC	0	0	0	1	1	1	nonsynonymous SNV	APC:NM_001127511:exon13:c.G1742A:p.C581Y;APC:NM_000038:exon15:c.G1796A:p.C599Y;APC:NM_001127510:exon16:c.G1796A:p.C599Y			D
5	112170705	G	A	APC	0	0	0	1	1	1	nonsynonymous SNV	APC:NM_001127511:exon13:c.G1747A:p.E583K;APC:NM_000038:exon15:c.G1801A:p.E601K;APC:NM_001127510:exon16:c.G1801A:p.E601K			B
5	112170717	G	A	APC	0	0	0	1	1	0	nonsynonymous SNV	APC:NM_001127511:exon13:c.G1759A:p.D587N;APC:NM_000038:exon15:c.G1813A:p.D605N;APC:NM_001127510:exon16:c.G1813A:p.D605N			B
5	112170726	G	A	APC	0	0	0	1	1	1	nonsynonymous SNV	APC:NM_001127511:exon13:c.G1768A:p.A590T;APC:NM_000038:exon15:c.G1822A:p.A608T;APC:NM_001127510:exon16:c.G1822A:p.A608T			B
5	112170739	C	T	APC	0	0	0	1	1	1	nonsynonymous SNV	APC:NM_001127511:exon13:c.C1781T:p.A594V;APC:NM_000038:exon15:c.C1835T:p.A612V;APC:NM_001127510:exon16:c.C1835T:p.A612V			D
5	112170745	C	T	APC	0	0	1	0	1	1	nonsynonymous SNV	APC:NM_001127511:exon13:c.C1787T:p.A596V;APC:NM_000038:exon15:c.C1841T:p.A614V;APC:NM_001127510:exon16:c.C1841T:p.A614V			D
5	112170764	T	TA	APC	0	0	0	1	1	1	frameshift substitution	APC:NM_001127511:exon13:c.1806_1806delinsTA;APC:NM_000038:exon15:c.1860_1860delinsTA;APC:NM_001127510:exon16:c.1860_1860delinsTA
5	112170766	C	T	APC	0	1	0	0	1	1	nonsynonymous SNV	APC:NM_001127511:exon13:c.C1808T:p.T603I;APC:NM_000038:exon15:c.C1862T:p.T621I;APC:NM_001127510:exon16:c.C1862T:p.T621I			D
5	112170771	C	G	APC	0	0	0	1	1	1	nonsynonymous SNV	APC:NM_001127511:exon13:c.C1813G:p.R605G;APC:NM_000038:exon15:c.C1867G:p.R623G;APC:NM_001127510:exon16:c.C1867G:p.R623G			D
5	112170777	C	T	APC	0	0	0	1	1	1	stopgain	APC:NM_001127511:exon13:c.C1819T:p.Q607X;APC:NM_000038:exon15:c.C1873T:p.Q625X;APC:NM_001127510:exon16:c.C1873T:p.Q625X
5	112170801	G	A	APC	0	0	0	1	1	1	nonsynonymous SNV	APC:NM_001127511:exon13:c.G1843A:p.E615K;APC:NM_000038:exon15:c.G1897A:p.E633K;APC:NM_001127510:exon16:c.G1897A:p.E633K			D
5	112170816	A	G	APC	1	0	0	0	1	0	nonsynonymous SNV	APC:NM_001127511:exon13:c.A1858G:p.I620V;APC:NM_000038:exon15:c.A1912G:p.I638V;APC:NM_001127510:exon16:c.A1912G:p.I638V		rs75117039	P
5	112170828	G	A	APC	0	0	0	1	1	1	nonsynonymous SNV	APC:NM_001127511:exon13:c.G1870A:p.V624M;APC:NM_000038:exon15:c.G1924A:p.V642M;APC:NM_001127510:exon16:c.G1924A:p.V642M			D
5	112170835	G	A	APC	0	0	0	1	1	1	nonsynonymous SNV	APC:NM_001127511:exon13:c.G1877A:p.S626N;APC:NM_000038:exon15:c.G1931A:p.S644N;APC:NM_001127510:exon16:c.G1931A:p.S644N			P
5	112173273	G	A	APC	0	0	0	1	1	1	nonsynonymous SNV	APC:NM_001127511:exon14:c.G1928A:p.C643Y;APC:NM_000038:exon16:c.G1982A:p.C661Y;APC:NM_001127510:exon17:c.G1982A:p.C661Y			D	Arm
5	112173293	C	T	APC	0	0	0	1	1	1	nonsynonymous SNV	APC:NM_001127511:exon14:c.C1948T:p.H650Y;APC:NM_000038:exon16:c.C2002T:p.H668Y;APC:NM_001127510:exon17:c.C2002T:p.H668Y			D	Arm
5	112173294	A	G	APC	0	0	0	1	1	1	nonsynonymous SNV	APC:NM_001127511:exon14:c.A1949G:p.H650R;APC:NM_000038:exon16:c.A2003G:p.H668R;APC:NM_001127510:exon17:c.A2003G:p.H668R			D	Arm
5	112173333	G	A	APC	0	1	0	0	1	1	nonsynonymous SNV	APC:NM_001127511:exon14:c.G1988A:p.C663Y;APC:NM_000038:exon16:c.G2042A:p.C681Y;APC:NM_001127510:exon17:c.G2042A:p.C681Y			D	Arm
5	112173339	C	CT	APC	1	0	0	0	1	1	frameshift substitution	APC:NM_001127511:exon14:c.1994_1994delinsCT;APC:NM_000038:exon16:c.2048_2048delinsCT;APC:NM_001127510:exon17:c.2048_2048delinsCT				Arm
5	112173350	C	T	APC	0	0	1	0	1	1	nonsynonymous SNV	APC:NM_001127511:exon14:c.C2005T:p.L669F;APC:NM_000038:exon16:c.C2059T:p.L687F;APC:NM_001127510:exon17:c.C2059T:p.L687F			D	Arm
5	112173354	C	T	APC	0	0	1	0	1	1	nonsynonymous SNV	APC:NM_001127511:exon14:c.C2009T:p.S670L;APC:NM_000038:exon16:c.C2063T:p.S688L;APC:NM_001127510:exon17:c.C2063T:p.S688L			D	Arm
5	112173360	G	A	APC	0	0	0	1	1	1	nonsynonymous SNV	APC:NM_001127511:exon14:c.G2015A:p.R672K;APC:NM_000038:exon16:c.G2069A:p.R690K;APC:NM_001127510:exon17:c.G2069A:p.R690K			P	Arm
5	112173377	G	A	APC	0	0	0	1	1	1	nonsynonymous SNV	APC:NM_001127511:exon14:c.G2032A:p.E678K;APC:NM_000038:exon16:c.G2086A:p.E696K;APC:NM_001127510:exon17:c.G2086A:p.E696K			P	Arm
5	112173380	G	A	APC	0	0	0	1	1	1	nonsynonymous SNV	APC:NM_001127511:exon14:c.G2035A:p.A679T;APC:NM_000038:exon16:c.G2089A:p.A697T;APC:NM_001127510:exon17:c.G2089A:p.A697T			B	Arm
5	112173401	G	A	APC	0	0	0	1	1	0	nonsynonymous SNV	APC:NM_001127511:exon14:c.G2056A:p.V686I;APC:NM_000038:exon16:c.G2110A:p.V704I;APC:NM_001127510:exon17:c.G2110A:p.V704I		rs367804502	P	Arm
5	112173405	G	A	APC	0	0	0	1	1	1	nonsynonymous SNV	APC:NM_001127511:exon14:c.G2060A:p.S687N;APC:NM_000038:exon16:c.G2114A:p.S705N;APC:NM_001127510:exon17:c.G2114A:p.S705N			P	Arm
5	112173434	C	T	APC	0	1	0	0	1	1	nonsynonymous SNV	APC:NM_001127511:exon14:c.C2089T:p.H697Y;APC:NM_000038:exon16:c.C2143T:p.H715Y;APC:NM_001127510:exon17:c.C2143T:p.H715Y			D	Arm
5	112173452	G	A	APC	0	0	0	1	1	1	nonsynonymous SNV	APC:NM_001127511:exon14:c.G2107A:p.G703R;APC:NM_000038:exon16:c.G2161A:p.G721R;APC:NM_001127510:exon17:c.G2161A:p.G721R			D	Arm
5	112173453	G	A	APC	0	1	0	0	1	1	nonsynonymous SNV	APC:NM_001127511:exon14:c.G2108A:p.G703E;APC:NM_000038:exon16:c.G2162A:p.G721E;APC:NM_001127510:exon17:c.G2162A:p.G721E			D	Arm
5	112173456	G	A	APC	0	0	0	1	1	1	nonsynonymous SNV	APC:NM_001127511:exon14:c.G2111A:p.S704N;APC:NM_000038:exon16:c.G2165A:p.S722N;APC:NM_001127510:exon17:c.G2165A:p.S722N			D	Arm
5	112173458	G	A	APC	0	0	1	0	1	1	nonsynonymous SNV	APC:NM_001127511:exon14:c.G2113A:p.A705T;APC:NM_000038:exon16:c.G2167A:p.A723T;APC:NM_001127510:exon17:c.G2167A:p.A723T			P	Arm
5	112173459	C	T	APC	0	0	0	1	1	1	nonsynonymous SNV	APC:NM_001127511:exon14:c.C2114T:p.A705V;APC:NM_000038:exon16:c.C2168T:p.A723V;APC:NM_001127510:exon17:c.C2168T:p.A723V			D	Arm
5	112173481	G	A	APC	0	0	0	1	1	1	nonsynonymous SNV	APC:NM_001127511:exon14:c.G2136A:p.M712I;APC:NM_000038:exon16:c.G2190A:p.M730I;APC:NM_001127510:exon17:c.G2190A:p.M730I			B	Arm
5	112173494	G	A	APC	0	0	0	1	1	1	nonsynonymous SNV	APC:NM_001127511:exon14:c.G2149A:p.A717T;APC:NM_000038:exon16:c.G2203A:p.A735T;APC:NM_001127510:exon17:c.G2203A:p.A735T			B
5	112173495	C	T	APC	0	0	1	0	1	0	nonsynonymous SNV	APC:NM_001127511:exon14:c.C2150T:p.A717V;APC:NM_000038:exon16:c.C2204T:p.A735V;APC:NM_001127510:exon17:c.C2204T:p.A735V		rs147655929	B
5	112173506	G	A	APC	0	0	0	1	1	1	nonsynonymous SNV	APC:NM_001127511:exon14:c.G2161A:p.D721N;APC:NM_000038:exon16:c.G2215A:p.D739N;APC:NM_001127510:exon17:c.G2215A:p.D739N			P
5	112173531	C	T	APC	0	0	0	1	1	1	nonsynonymous SNV	APC:NM_001127511:exon14:c.C2186T:p.S729L;APC:NM_000038:exon16:c.C2240T:p.S747L;APC:NM_001127510:exon17:c.C2240T:p.S747L			D
5	112173543	C	T	APC	0	0	1	0	1	1	nonsynonymous SNV	APC:NM_001127511:exon14:c.C2198T:p.S733F;APC:NM_000038:exon16:c.C2252T:p.S751F;APC:NM_001127510:exon17:c.C2252T:p.S751F			D
5	112173555	G	A	APC	0	0	0	1	1	1	nonsynonymous SNV	APC:NM_001127511:exon14:c.G2210A:p.R737K;APC:NM_000038:exon16:c.G2264A:p.R755K;APC:NM_001127510:exon17:c.G2264A:p.R755K			D
5	112173572	G	A	APC	0	0	0	1	1	1	nonsynonymous SNV	APC:NM_001127511:exon14:c.G2227A:p.E743K;APC:NM_000038:exon16:c.G2281A:p.E761K;APC:NM_001127510:exon17:c.G2281A:p.E761K			D
5	112173584	G	A	APC	0	0	0	1	1	1	nonsynonymous SNV	APC:NM_001127511:exon14:c.G2239A:p.D747N;APC:NM_000038:exon16:c.G2293A:p.D765N;APC:NM_001127510:exon17:c.G2293A:p.D765N			D
5	112173600	C	T	APC	0	0	0	1	1	1	nonsynonymous SNV	APC:NM_001127511:exon14:c.C2255T:p.S752L;APC:NM_000038:exon16:c.C2309T:p.S770L;APC:NM_001127510:exon17:c.C2309T:p.S770L			P
5	112173602	G	A	APC	0	0	0	1	1	1	nonsynonymous SNV	APC:NM_001127511:exon14:c.G2257A:p.E753K;APC:NM_000038:exon16:c.G2311A:p.E771K;APC:NM_001127510:exon17:c.G2311A:p.E771K			D
5	112173603	A	G	APC	0	0	0	1	1	0	nonsynonymous SNV	APC:NM_001127511:exon14:c.A2258G:p.E753G;APC:NM_000038:exon16:c.A2312G:p.E771G;APC:NM_001127510:exon17:c.A2312G:p.E771G			D
5	112173630	G	A	APC	0	0	0	1	1	1	nonsynonymous SNV	APC:NM_001127511:exon14:c.G2285A:p.S762N;APC:NM_000038:exon16:c.G2339A:p.S780N;APC:NM_001127510:exon17:c.G2339A:p.S780N			B
5	112173632	C	T	APC	1	0	0	0	1	1	nonsynonymous SNV	APC:NM_001127511:exon14:c.C2287T:p.P763S;APC:NM_000038:exon16:c.C2341T:p.P781S;APC:NM_001127510:exon17:c.C2341T:p.P781S			D
5	112173644	C	T	APC	0	0	0	1	1	1	nonsynonymous SNV	APC:NM_001127511:exon14:c.C2299T:p.H767Y;APC:NM_000038:exon16:c.C2353T:p.H785Y;APC:NM_001127510:exon17:c.C2353T:p.H785Y			P
5	112173647	C	T	APC	0	0	1	0	1	0	nonsynonymous SNV	APC:NM_001127511:exon14:c.C2302T:p.R768C;APC:NM_000038:exon16:c.C2356T:p.R786C;APC:NM_001127510:exon17:c.C2356T:p.R786C			D
5	112173651	G	A	APC	0	0	0	1	1	1	nonsynonymous SNV	APC:NM_001127511:exon14:c.G2306A:p.S769N;APC:NM_000038:exon16:c.G2360A:p.S787N;APC:NM_001127510:exon17:c.G2360A:p.S787N			B
5	112173668	C	T	APC	0	0	0	1	1	1	stopgain	APC:NM_001127511:exon14:c.C2323T:p.Q775X;APC:NM_000038:exon16:c.C2377T:p.Q793X;APC:NM_001127510:exon17:c.C2377T:p.Q793X
5	112173672	G	A	APC	0	0	0	1	1	1	nonsynonymous SNV	APC:NM_001127511:exon14:c.G2327A:p.S776N;APC:NM_000038:exon16:c.G2381A:p.S794N;APC:NM_001127510:exon17:c.G2381A:p.S794N			B
5	112173677	T	C	APC	0	0	0	1	1	1	nonsynonymous SNV	APC:NM_001127511:exon14:c.T2332C:p.Y778H;APC:NM_000038:exon16:c.T2386C:p.Y796H;APC:NM_001127510:exon17:c.T2386C:p.Y796H			D
5	112173680	G	A	APC	0	1	0	0	1	1	nonsynonymous SNV	APC:NM_001127511:exon14:c.G2335A:p.G779S;APC:NM_000038:exon16:c.G2389A:p.G797S;APC:NM_001127510:exon17:c.G2389A:p.G797S			B
5	112173689	G	A	APC	0	0	0	1	1	1	nonsynonymous SNV	APC:NM_001127511:exon14:c.G2344A:p.V782I;APC:NM_000038:exon16:c.G2398A:p.V800I;APC:NM_001127510:exon17:c.G2398A:p.V800I			B
5	112173704	C	T	APC	0	0	1	0	1	0	stopgain	APC:NM_001127511:exon14:c.C2359T:p.R787X;APC:NM_000038:exon16:c.C2413T:p.R805X;APC:NM_001127510:exon17:c.C2413T:p.R805X
5	112173710	G	A	APC	0	0	0	1	1	1	nonsynonymous SNV	APC:NM_001127511:exon14:c.G2365A:p.D789N;APC:NM_000038:exon16:c.G2419A:p.D807N;APC:NM_001127510:exon17:c.G2419A:p.D807N			D
5	112173725	G	A	APC	0	0	0	1	1	1	nonsynonymous SNV	APC:NM_001127511:exon14:c.G2380A:p.D794N;APC:NM_000038:exon16:c.G2434A:p.D812N;APC:NM_001127510:exon17:c.G2434A:p.D812N			B
5	112173748	G	A	APC	0	0	1	0	1	1	nonsynonymous SNV	APC:NM_001127511:exon14:c.G2403A:p.M801I;APC:NM_000038:exon16:c.G2457A:p.M819I;APC:NM_001127510:exon17:c.G2457A:p.M819I			B
5	112173752	G	A	APC	0	0	1	0	1	0	nonsynonymous SNV	APC:NM_001127511:exon14:c.G2407A:p.V803I;APC:NM_000038:exon16:c.G2461A:p.V821I;APC:NM_001127510:exon17:c.G2461A:p.V821I	0.0005	rs138498551	D
5	112173767	T	G	APC	0	1	0	0	1	0	nonsynonymous SNV	APC:NM_001127511:exon14:c.T2422G:p.L808V;APC:NM_000038:exon16:c.T2476G:p.L826V;APC:NM_001127510:exon17:c.T2476G:p.L826V		rs145245264	B
5	112173791	T	C	APC	0	0	1	0	1	1	nonsynonymous SNV	APC:NM_001127511:exon14:c.T2446C:p.S816P;APC:NM_000038:exon16:c.T2500C:p.S834P;APC:NM_001127510:exon17:c.T2500C:p.S834P			B
5	112173792	C	T	APC	0	0	0	1	1	0	nonsynonymous SNV	APC:NM_001127511:exon14:c.C2447T:p.S816F;APC:NM_000038:exon16:c.C2501T:p.S834F;APC:NM_001127510:exon17:c.C2501T:p.S834F			P
5	112173794	T	C	APC	0	0	1	0	1	1	nonsynonymous SNV	APC:NM_001127511:exon14:c.T2449C:p.S817P;APC:NM_000038:exon16:c.T2503C:p.S835P;APC:NM_001127510:exon17:c.T2503C:p.S835P			D
5	112173798	C	G	APC	0	0	0	1	1	1	stopgain	APC:NM_001127511:exon14:c.C2453G:p.S818X;APC:NM_000038:exon16:c.C2507G:p.S836X;APC:NM_001127510:exon17:c.C2507G:p.S836X
5	112173804	G	A	APC	0	0	0	1	1	1	nonsynonymous SNV	APC:NM_001127511:exon14:c.G2459A:p.R820K;APC:NM_000038:exon16:c.G2513A:p.R838K;APC:NM_001127510:exon17:c.G2513A:p.R838K			D
5	112173810	G	A	APC	0	0	1	0	1	1	nonsynonymous SNV	APC:NM_001127511:exon14:c.G2465A:p.S822N;APC:NM_000038:exon16:c.G2519A:p.S840N;APC:NM_001127510:exon17:c.G2519A:p.S840N			B
5	112173815	G	A	APC	0	0	0	1	1	1	nonsynonymous SNV	APC:NM_001127511:exon14:c.G2470A:p.D824N;APC:NM_000038:exon16:c.G2524A:p.D842N;APC:NM_001127510:exon17:c.G2524A:p.D842N			P
5	112173822	C	T	APC	0	0	0	1	1	1	nonsynonymous SNV	APC:NM_001127511:exon14:c.C2477T:p.S826F;APC:NM_000038:exon16:c.C2531T:p.S844F;APC:NM_001127510:exon17:c.C2531T:p.S844F			P
5	112173824	C	T	APC	0	0	0	1	1	1	nonsynonymous SNV	APC:NM_001127511:exon14:c.C2479T:p.R827C;APC:NM_000038:exon16:c.C2533T:p.R845C;APC:NM_001127510:exon17:c.C2533T:p.R845C			D
5	112173854	G	A	APC	0	0	0	1	1	1	nonsynonymous SNV	APC:NM_001127511:exon14:c.G2509A:p.E837K;APC:NM_000038:exon16:c.G2563A:p.E855K;APC:NM_001127510:exon17:c.G2563A:p.E855K			P
5	112173857	C	T	APC	0	0	0	1	1	0	nonsynonymous SNV	APC:NM_001127511:exon14:c.C2512T:p.R838C;APC:NM_000038:exon16:c.C2566T:p.R856C;APC:NM_001127510:exon17:c.C2566T:p.R856C			D
5	112173858	G	A	APC	0	0	0	1	1	1	nonsynonymous SNV	APC:NM_001127511:exon14:c.G2513A:p.R838H;APC:NM_000038:exon16:c.G2567A:p.R856H;APC:NM_001127510:exon17:c.G2567A:p.R856H			D
5	112173866	G	A	APC	0	0	0	1	1	1	nonsynonymous SNV	APC:NM_001127511:exon14:c.G2521A:p.G841S;APC:NM_000038:exon16:c.G2575A:p.G859S;APC:NM_001127510:exon17:c.G2575A:p.G859S			B
5	112173867	G	A	APC	0	0	0	1	1	1	nonsynonymous SNV	APC:NM_001127511:exon14:c.G2522A:p.G841D;APC:NM_000038:exon16:c.G2576A:p.G859D;APC:NM_001127510:exon17:c.G2576A:p.G859D			B
5	112173872	G	A	APC	1	0	0	0	1	1	nonsynonymous SNV	APC:NM_001127511:exon14:c.G2527A:p.G843S;APC:NM_000038:exon16:c.G2581A:p.G861S;APC:NM_001127510:exon17:c.G2581A:p.G861S			B
5	112173873	G	A	APC	0	0	0	1	1	1	nonsynonymous SNV	APC:NM_001127511:exon14:c.G2528A:p.G843D;APC:NM_000038:exon16:c.G2582A:p.G861D;APC:NM_001127510:exon17:c.G2582A:p.G861D			B
5	112173887	G	A	APC	1	0	0	0	1	1	nonsynonymous SNV	APC:NM_001127511:exon14:c.G2542A:p.A848T;APC:NM_000038:exon16:c.G2596A:p.A866T;APC:NM_001127510:exon17:c.G2596A:p.A866T			B
5	112173888	C	T	APC	0	0	0	1	1	1	nonsynonymous SNV	APC:NM_001127511:exon14:c.C2543T:p.A848V;APC:NM_000038:exon16:c.C2597T:p.A866V;APC:NM_001127510:exon17:c.C2597T:p.A866V			P
5	112173893	G	A	APC	0	0	0	1	1	1	nonsynonymous SNV	APC:NM_001127511:exon14:c.G2548A:p.E850K;APC:NM_000038:exon16:c.G2602A:p.E868K;APC:NM_001127510:exon17:c.G2602A:p.E868K			B
5	112173909	C	T	APC	0	0	0	1	1	1	nonsynonymous SNV	APC:NM_001127511:exon14:c.C2564T:p.S855F;APC:NM_000038:exon16:c.C2618T:p.S873F;APC:NM_001127510:exon17:c.C2618T:p.S873F			P
5	112173912	C	G	APC	0	0	1	0	1	0	stopgain	APC:NM_001127511:exon14:c.C2567G:p.S856X;APC:NM_000038:exon16:c.C2621G:p.S874X;APC:NM_001127510:exon17:c.C2621G:p.S874X
5	112173921	G	A	APC	0	0	0	1	1	1	nonsynonymous SNV	APC:NM_001127511:exon14:c.G2576A:p.G859D;APC:NM_000038:exon16:c.G2630A:p.G877D;APC:NM_001127510:exon17:c.G2630A:p.G877D			B
5	112173926	C	T	APC	0	0	1	0	1	1	stopgain	APC:NM_001127511:exon14:c.C2581T:p.Q861X;APC:NM_000038:exon16:c.C2635T:p.Q879X;APC:NM_001127510:exon17:c.C2635T:p.Q879X
5	112173936	C	T	APC	0	0	0	1	1	1	nonsynonymous SNV	APC:NM_001127511:exon14:c.C2591T:p.T864I;APC:NM_000038:exon16:c.C2645T:p.T882I;APC:NM_001127510:exon17:c.C2645T:p.T882I			B
5	112173941	G	A	APC	0	0	0	1	1	1	nonsynonymous SNV	APC:NM_001127511:exon14:c.G2596A:p.A866T;APC:NM_000038:exon16:c.G2650A:p.A884T;APC:NM_001127510:exon17:c.G2650A:p.A884T			B
5	112173945	C	T	APC	0	0	0	1	1	1	nonsynonymous SNV	APC:NM_001127511:exon14:c.C2600T:p.A867V;APC:NM_000038:exon16:c.C2654T:p.A885V;APC:NM_001127510:exon17:c.C2654T:p.A885V			B
5	112173956	A	T	APC	0	1	0	0	1	0	stopgain	APC:NM_001127511:exon14:c.A2611T:p.K871X;APC:NM_000038:exon16:c.A2665T:p.K889X;APC:NM_001127510:exon17:c.A2665T:p.K889X
5	112173957	A	G	APC	0	1	0	0	1	1	nonsynonymous SNV	APC:NM_001127511:exon14:c.A2612G:p.K871R;APC:NM_000038:exon16:c.A2666G:p.K889R;APC:NM_001127510:exon17:c.A2666G:p.K889R			B
5	112173971	G	A	APC	0	0	0	1	1	1	nonsynonymous SNV	APC:NM_001127511:exon14:c.G2626A:p.V876M;APC:NM_000038:exon16:c.G2680A:p.V894M;APC:NM_001127510:exon17:c.G2680A:p.V894M			D
5	112173975	C	T	APC	0	0	0	1	1	1	nonsynonymous SNV	APC:NM_001127511:exon14:c.C2630T:p.S877L;APC:NM_000038:exon16:c.C2684T:p.S895L;APC:NM_001127510:exon17:c.C2684T:p.S895L			B
5	112173983	C	T	APC	0	0	0	1	1	1	nonsynonymous SNV	APC:NM_001127511:exon14:c.C2638T:p.H880Y;APC:NM_000038:exon16:c.C2692T:p.H898Y;APC:NM_001127510:exon17:c.C2692T:p.H898Y			D
5	112173987	C	T	APC	0	0	0	1	1	1	nonsynonymous SNV	APC:NM_001127511:exon14:c.C2642T:p.T881I;APC:NM_000038:exon16:c.C2696T:p.T899I;APC:NM_001127510:exon17:c.C2696T:p.T899I			B
5	112174005	G	A	APC	0	0	0	1	1	1	nonsynonymous SNV	APC:NM_001127511:exon14:c.G2660A:p.S887N;APC:NM_000038:exon16:c.G2714A:p.S905N;APC:NM_001127510:exon17:c.G2714A:p.S905N			B
5	112174010	G	A	APC	0	0	1	0	1	1	nonsynonymous SNV	APC:NM_001127511:exon14:c.G2665A:p.G889R;APC:NM_000038:exon16:c.G2719A:p.G907R;APC:NM_001127510:exon17:c.G2719A:p.G907R			P
5	112174011	G	A	APC	0	0	0	1	1	1	nonsynonymous SNV	APC:NM_001127511:exon14:c.G2666A:p.G889E;APC:NM_000038:exon16:c.G2720A:p.G907E;APC:NM_001127510:exon17:c.G2720A:p.G907E			B
5	112174017	C	T	APC	0	0	0	1	1	1	nonsynonymous SNV	APC:NM_001127511:exon14:c.C2672T:p.T891I;APC:NM_000038:exon16:c.C2726T:p.T909I;APC:NM_001127510:exon17:c.C2726T:p.T909I			B
5	112174020	C	T	APC	0	0	1	0	1	1	nonsynonymous SNV	APC:NM_001127511:exon14:c.C2675T:p.T892I;APC:NM_000038:exon16:c.C2729T:p.T910I;APC:NM_001127510:exon17:c.C2729T:p.T910I			B
5	112174032	G	A	APC	0	0	0	1	1	1	nonsynonymous SNV	APC:NM_001127511:exon14:c.G2687A:p.C896Y;APC:NM_000038:exon16:c.G2741A:p.C914Y;APC:NM_001127510:exon17:c.G2741A:p.C914Y			D
5	112174038	C	T	APC	0	0	0	1	1	1	nonsynonymous SNV	APC:NM_001127511:exon14:c.C2693T:p.T898I;APC:NM_000038:exon16:c.C2747T:p.T916I;APC:NM_001127510:exon17:c.C2747T:p.T916I			B
5	112174047	G	A	APC	0	0	0	1	1	1	nonsynonymous SNV	APC:NM_001127511:exon14:c.G2702A:p.R901K;APC:NM_000038:exon16:c.G2756A:p.R919K;APC:NM_001127510:exon17:c.G2756A:p.R919K			P
5	112174052	G	A	APC	0	0	0	1	1	1	nonsynonymous SNV	APC:NM_001127511:exon14:c.G2707A:p.A903T;APC:NM_000038:exon16:c.G2761A:p.A921T;APC:NM_001127510:exon17:c.G2761A:p.A921T			B
5	112174059	G	A	APC	0	0	0	1	1	1	nonsynonymous SNV	APC:NM_001127511:exon14:c.G2714A:p.R905K;APC:NM_000038:exon16:c.G2768A:p.R923K;APC:NM_001127510:exon17:c.G2768A:p.R923K			D
5	112174062	G	A	APC	0	0	0	1	1	0	nonsynonymous SNV	APC:NM_001127511:exon14:c.G2717A:p.R906K;APC:NM_000038:exon16:c.G2771A:p.R924K;APC:NM_001127510:exon17:c.G2771A:p.R924K			B
5	112174076	C	T	APC	0	0	0	1	1	1	nonsynonymous SNV	APC:NM_001127511:exon14:c.C2731T:p.H911Y;APC:NM_000038:exon16:c.C2785T:p.H929Y;APC:NM_001127510:exon17:c.C2785T:p.H929Y			P
5	112174078	T	A	APC	0	0	0	1	1	1	nonsynonymous SNV	APC:NM_001127511:exon14:c.T2733A:p.H911Q;APC:NM_000038:exon16:c.T2787A:p.H929Q;APC:NM_001127510:exon17:c.T2787A:p.H929Q			P
5	112174080	C	T	APC	0	0	0	1	1	1	nonsynonymous SNV	APC:NM_001127511:exon14:c.C2735T:p.T912I;APC:NM_000038:exon16:c.C2789T:p.T930I;APC:NM_001127510:exon17:c.C2789T:p.T930I			B
5	112174092	C	T	APC	0	0	0	1	1	1	nonsynonymous SNV	APC:NM_001127511:exon14:c.C2747T:p.T916I;APC:NM_000038:exon16:c.C2801T:p.T934I;APC:NM_001127510:exon17:c.C2801T:p.T934I			B
5	112174096	C	A	APC	0	0	1	0	1	0	stopgain	APC:NM_001127511:exon14:c.C2751A:p.Y917X;APC:NM_000038:exon16:c.C2805A:p.Y935X;APC:NM_001127510:exon17:c.C2805A:p.Y935X		rs137854575
5	112174112	G	T	APC	0	0	0	1	1	0	stopgain	APC:NM_001127511:exon14:c.G2767T:p.E923X;APC:NM_000038:exon16:c.G2821T:p.E941X;APC:NM_001127510:exon17:c.G2821T:p.E941X
5	112174119	C	T	APC	0	0	0	1	1	1	nonsynonymous SNV	APC:NM_001127511:exon14:c.C2774T:p.S925L;APC:NM_000038:exon16:c.C2828T:p.S943L;APC:NM_001127510:exon17:c.C2828T:p.S943L			B
5	112174128	C	T	APC	0	0	1	0	1	1	nonsynonymous SNV	APC:NM_001127511:exon14:c.C2783T:p.T928I;APC:NM_000038:exon16:c.C2837T:p.T946I;APC:NM_001127510:exon17:c.C2837T:p.T946I			P
5	112174140	C	T	APC	0	0	0	1	1	1	nonsynonymous SNV	APC:NM_001127511:exon14:c.C2795T:p.P932L;APC:NM_000038:exon16:c.C2849T:p.P950L;APC:NM_001127510:exon17:c.C2849T:p.P950L			B
5	112174146	C	T	APC	0	0	0	1	1	1	nonsynonymous SNV	APC:NM_001127511:exon14:c.C2801T:p.A934V;APC:NM_000038:exon16:c.C2855T:p.A952V;APC:NM_001127510:exon17:c.C2855T:p.A952V			B
5	112174179	G	A	APC	0	0	1	0	1	1	nonsynonymous SNV	APC:NM_001127511:exon14:c.G2834A:p.S945N;APC:NM_000038:exon16:c.G2888A:p.S963N;APC:NM_001127510:exon17:c.G2888A:p.S963N			D
5	112174188	G	A	APC	0	0	0	1	1	1	nonsynonymous SNV	APC:NM_001127511:exon14:c.G2843A:p.S948N;APC:NM_000038:exon16:c.G2897A:p.S966N;APC:NM_001127510:exon17:c.G2897A:p.S966N			D
5	112174194	G	A	APC	0	0	0	1	1	1	nonsynonymous SNV	APC:NM_001127511:exon14:c.G2849A:p.S950N;APC:NM_000038:exon16:c.G2903A:p.S968N;APC:NM_001127510:exon17:c.G2903A:p.S968N			B
5	112174223	C	T	APC	0	0	0	1	1	0	stopgain	APC:NM_001127511:exon14:c.C2878T:p.Q960X;APC:NM_000038:exon16:c.C2932T:p.Q978X;APC:NM_001127510:exon17:c.C2932T:p.Q978X
5	112174228	G	A	APC	0	0	0	1	1	1	nonsynonymous SNV	APC:NM_001127511:exon14:c.G2883A:p.M961I;APC:NM_000038:exon16:c.G2937A:p.M979I;APC:NM_001127510:exon17:c.G2937A:p.M979I			B
5	112174233	C	T	APC	0	0	0	1	1	0	nonsynonymous SNV	APC:NM_001127511:exon14:c.C2888T:p.P963L;APC:NM_000038:exon16:c.C2942T:p.P981L;APC:NM_001127510:exon17:c.C2942T:p.P981L			D
5	112174266	G	A	APC	0	0	0	1	1	1	nonsynonymous SNV	APC:NM_001127511:exon14:c.G2921A:p.S974N;APC:NM_000038:exon16:c.G2975A:p.S992N;APC:NM_001127510:exon17:c.G2975A:p.S992N			B
5	112174275	G	A	APC	0	0	0	1	1	1	nonsynonymous SNV	APC:NM_001127511:exon14:c.G2930A:p.C977Y;APC:NM_000038:exon16:c.G2984A:p.C995Y;APC:NM_001127510:exon17:c.G2984A:p.C995Y			B
5	112174278	G	A	APC	0	0	1	0	1	1	nonsynonymous SNV	APC:NM_001127511:exon14:c.G2933A:p.S978N;APC:NM_000038:exon16:c.G2987A:p.S996N;APC:NM_001127510:exon17:c.G2987A:p.S996N			P
5	112174282	T	A	APC	0	1	0	0	1	1	stopgain	APC:NM_001127511:exon14:c.T2937A:p.Y979X;APC:NM_000038:exon16:c.T2991A:p.Y997X;APC:NM_001127510:exon17:c.T2991A:p.Y997X
5	112174284	G	A	APC	0	0	0	1	1	1	nonsynonymous SNV	APC:NM_001127511:exon14:c.G2939A:p.G980D;APC:NM_000038:exon16:c.G2993A:p.G998D;APC:NM_001127510:exon17:c.G2993A:p.G998D			D
5	112174286	C	T	APC	0	0	0	1	1	1	stopgain	APC:NM_001127511:exon14:c.C2941T:p.Q981X;APC:NM_000038:exon16:c.C2995T:p.Q999X;APC:NM_001127510:exon17:c.C2995T:p.Q999X
5	112174291	C	A	APC	0	0	1	0	1	1	stopgain	APC:NM_001127511:exon14:c.C2946A:p.Y982X;APC:NM_000038:exon16:c.C3000A:p.Y1000X;APC:NM_001127510:exon17:c.C3000A:p.Y1000X
5	112174305	C	T	APC	0	0	0	1	1	1	nonsynonymous SNV	APC:NM_001127511:exon14:c.C2960T:p.A987V;APC:NM_000038:exon16:c.C3014T:p.A1005V;APC:NM_001127510:exon17:c.C3014T:p.A1005V			D
5	112174328	C	T	APC	0	0	1	0	1	1	nonsynonymous SNV	APC:NM_001127511:exon14:c.C2983T:p.H995Y;APC:NM_000038:exon16:c.C3037T:p.H1013Y;APC:NM_001127510:exon17:c.C3037T:p.H1013Y			D
5	112174337	G	A	APC	0	0	0	1	1	1	nonsynonymous SNV	APC:NM_001127511:exon14:c.G2992A:p.D998N;APC:NM_000038:exon16:c.G3046A:p.D1016N;APC:NM_001127510:exon17:c.G3046A:p.D1016N			D
5	112174347	G	A	APC	0	0	0	1	1	1	nonsynonymous SNV	APC:NM_001127511:exon14:c.G3002A:p.G1001E;APC:NM_000038:exon16:c.G3056A:p.G1019E;APC:NM_001127510:exon17:c.G3056A:p.G1019E			B
5	112174355	G	A	APC	0	0	1	0	1	1	nonsynonymous SNV	APC:NM_001127511:exon14:c.G3010A:p.D1004N;APC:NM_000038:exon16:c.G3064A:p.D1022N;APC:NM_001127510:exon17:c.G3064A:p.D1022N			D	APC_15aa
5	112174384	T	A	APC	0	1	0	0	1	0	stopgain	APC:NM_001127511:exon14:c.T3039A:p.Y1013X;APC:NM_000038:exon16:c.T3093A:p.Y1031X;APC:NM_001127510:exon17:c.T3093A:p.Y1031X				APC_15aa
5	112174386	C	T	APC	0	0	0	1	1	1	nonsynonymous SNV	APC:NM_001127511:exon14:c.C3041T:p.S1014L;APC:NM_000038:exon16:c.C3095T:p.S1032L;APC:NM_001127510:exon17:c.C3095T:p.S1032L			D	APC_15aa
5	112174391	G	A	APC	0	0	0	1	1	1	nonsynonymous SNV	APC:NM_001127511:exon14:c.G3046A:p.E1016K;APC:NM_000038:exon16:c.G3100A:p.E1034K;APC:NM_001127510:exon17:c.G3100A:p.E1034K			D	APC_15aa
5	112174404	C	T	APC	0	0	0	1	1	1	nonsynonymous SNV	APC:NM_001127511:exon14:c.C3059T:p.S1020F;APC:NM_000038:exon16:c.C3113T:p.S1038F;APC:NM_001127510:exon17:c.C3113T:p.S1038F			D
5	112174406	G	A	APC	0	0	0	1	1	1	nonsynonymous SNV	APC:NM_001127511:exon14:c.G3061A:p.G1021R;APC:NM_000038:exon16:c.G3115A:p.G1039R;APC:NM_001127510:exon17:c.G3115A:p.G1039R			D
5	112174407	G	A	APC	0	0	0	1	1	1	nonsynonymous SNV	APC:NM_001127511:exon14:c.G3062A:p.G1021E;APC:NM_000038:exon16:c.G3116A:p.G1039E;APC:NM_001127510:exon17:c.G3116A:p.G1039E			D
5	112174410	G	A	APC	0	0	0	1	1	1	nonsynonymous SNV	APC:NM_001127511:exon14:c.G3065A:p.R1022K;APC:NM_000038:exon16:c.G3119A:p.R1040K;APC:NM_001127510:exon17:c.G3119A:p.R1040K			D
5	112174412	C	T	APC	0	0	0	1	1	0	stopgain	APC:NM_001127511:exon14:c.C3067T:p.Q1023X;APC:NM_000038:exon16:c.C3121T:p.Q1041X;APC:NM_001127510:exon17:c.C3121T:p.Q1041X
5	112174416	G	A	APC	0	0	0	1	1	1	nonsynonymous SNV	APC:NM_001127511:exon14:c.G3071A:p.S1024N;APC:NM_000038:exon16:c.G3125A:p.S1042N;APC:NM_001127510:exon17:c.G3125A:p.S1042N			D
5	112174419	C	T	APC	0	0	0	1	1	1	nonsynonymous SNV	APC:NM_001127511:exon14:c.C3074T:p.P1025L;APC:NM_000038:exon16:c.C3128T:p.P1043L;APC:NM_001127510:exon17:c.C3128T:p.P1043L			D
5	112174434	G	A	APC	0	0	0	1	1	1	nonsynonymous SNV	APC:NM_001127511:exon14:c.G3089A:p.R1030K;APC:NM_000038:exon16:c.G3143A:p.R1048K;APC:NM_001127510:exon17:c.G3143A:p.R1048K			D
5	112174438	G	A	APC	0	0	0	1	1	1	stopgain	APC:NM_001127511:exon14:c.G3093A:p.W1031X;APC:NM_000038:exon16:c.G3147A:p.W1049X;APC:NM_001127510:exon17:c.G3147A:p.W1049X
5	112174440	C	T	APC	0	0	0	1	1	1	nonsynonymous SNV	APC:NM_001127511:exon14:c.C3095T:p.A1032V;APC:NM_000038:exon16:c.C3149T:p.A1050V;APC:NM_001127510:exon17:c.C3149T:p.A1050V			P
5	112174445	C	T	APC	0	0	0	1	1	1	nonsynonymous SNV	APC:NM_001127511:exon14:c.C3100T:p.P1034S;APC:NM_000038:exon16:c.C3154T:p.P1052S;APC:NM_001127510:exon17:c.C3154T:p.P1052S			D
5	112174446	C	T	APC	0	0	0	1	1	1	nonsynonymous SNV	APC:NM_001127511:exon14:c.C3101T:p.P1034L;APC:NM_000038:exon16:c.C3155T:p.P1052L;APC:NM_001127510:exon17:c.C3155T:p.P1052L			D
5	112174463	G	A	APC	0	0	0	1	1	1	nonsynonymous SNV	APC:NM_001127511:exon14:c.G3118A:p.D1040N;APC:NM_000038:exon16:c.G3172A:p.D1058N;APC:NM_001127510:exon17:c.G3172A:p.D1058N			P
5	112174478	A	G	APC	0	1	0	0	1	1	nonsynonymous SNV	APC:NM_001127511:exon14:c.A3133G:p.S1045G;APC:NM_000038:exon16:c.A3187G:p.S1063G;APC:NM_001127510:exon17:c.A3187G:p.S1063G			B
5	112174481	G	A	APC	0	0	0	1	1	1	nonsynonymous SNV	APC:NM_001127511:exon14:c.G3136A:p.E1046K;APC:NM_000038:exon16:c.G3190A:p.E1064K;APC:NM_001127510:exon17:c.G3190A:p.E1064K			P
5	112174484	C	T	APC	0	0	0	1	1	1	stopgain	APC:NM_001127511:exon14:c.C3139T:p.Q1047X;APC:NM_000038:exon16:c.C3193T:p.Q1065X;APC:NM_001127510:exon17:c.C3193T:p.Q1065X
5	112174497	G	A	APC	0	1	0	0	1	1	nonsynonymous SNV	APC:NM_001127511:exon14:c.G3152A:p.R1051K;APC:NM_000038:exon16:c.G3206A:p.R1069K;APC:NM_001127510:exon17:c.G3206A:p.R1069K			D
5	112174502	C	T	APC	0	0	1	0	1	1	stopgain	APC:NM_001127511:exon14:c.C3157T:p.Q1053X;APC:NM_000038:exon16:c.C3211T:p.Q1071X;APC:NM_001127510:exon17:c.C3211T:p.Q1071X
5	112174517	C	T	APC	0	1	0	0	1	1	nonsynonymous SNV	APC:NM_001127511:exon14:c.C3172T:p.P1058S;APC:NM_000038:exon16:c.C3226T:p.P1076S;APC:NM_001127510:exon17:c.C3226T:p.P1076S			B
5	112174520	G	A	APC	0	0	0	1	1	1	nonsynonymous SNV	APC:NM_001127511:exon14:c.G3175A:p.V1059I;APC:NM_000038:exon16:c.G3229A:p.V1077I;APC:NM_001127510:exon17:c.G3229A:p.V1077I			B
5	112174525	T	TA	APC	0	1	0	0	1	1	frameshift substitution	APC:NM_001127511:exon14:c.3180_3180delinsTA;APC:NM_000038:exon16:c.3234_3234delinsTA;APC:NM_001127510:exon17:c.3234_3234delinsTA
5	112174529	G	A	APC	0	0	1	0	1	0	nonsynonymous SNV	APC:NM_001127511:exon14:c.G3184A:p.E1062K;APC:NM_000038:exon16:c.G3238A:p.E1080K;APC:NM_001127510:exon17:c.G3238A:p.E1080K			D
5	112174538	G	A	APC	0	0	1	0	1	1	nonsynonymous SNV	APC:NM_001127511:exon14:c.G3193A:p.D1065N;APC:NM_000038:exon16:c.G3247A:p.D1083N;APC:NM_001127510:exon17:c.G3247A:p.D1083N			B
5	112174565	C	T	APC	0	0	0	1	1	1	nonsynonymous SNV	APC:NM_001127511:exon14:c.C3220T:p.H1074Y;APC:NM_000038:exon16:c.C3274T:p.H1092Y;APC:NM_001127510:exon17:c.C3274T:p.H1092Y			B
5	112174584	G	A	APC	0	0	0	1	1	1	nonsynonymous SNV	APC:NM_001127511:exon14:c.G3239A:p.C1080Y;APC:NM_000038:exon16:c.G3293A:p.C1098Y;APC:NM_001127510:exon17:c.G3293A:p.C1098Y			P
5	112174593	C	T	APC	0	0	0	1	1	0	nonsynonymous SNV	APC:NM_001127511:exon14:c.C3248T:p.P1083L;APC:NM_000038:exon16:c.C3302T:p.P1101L;APC:NM_001127510:exon17:c.C3302T:p.P1101L			B
5	112174611	C	T	APC	0	0	0	1	1	0	nonsynonymous SNV	APC:NM_001127511:exon14:c.C3266T:p.A1089V;APC:NM_000038:exon16:c.C3320T:p.A1107V;APC:NM_001127510:exon17:c.C3320T:p.A1107V			B
5	112174616	G	A	APC	0	0	0	1	1	1	nonsynonymous SNV	APC:NM_001127511:exon14:c.G3271A:p.G1091S;APC:NM_000038:exon16:c.G3325A:p.G1109S;APC:NM_001127510:exon17:c.G3325A:p.G1109S			B
5	112174620	C	T	APC	0	0	0	1	1	1	nonsynonymous SNV	APC:NM_001127511:exon14:c.C3275T:p.S1092L;APC:NM_000038:exon16:c.C3329T:p.S1110L;APC:NM_001127510:exon17:c.C3329T:p.S1110L			B
5	112174632	G	A	APC	0	0	0	1	1	1	nonsynonymous SNV	APC:NM_001127511:exon14:c.G3287A:p.R1096Q;APC:NM_000038:exon16:c.G3341A:p.R1114Q;APC:NM_001127510:exon17:c.G3341A:p.R1114Q			D
5	112174658	C	T	APC	0	0	0	1	1	0	stopgain	APC:NM_001127511:exon14:c.C3313T:p.Q1105X;APC:NM_000038:exon16:c.C3367T:p.Q1123X;APC:NM_001127510:exon17:c.C3367T:p.Q1123X
5	112174664	G	A	APC	0	0	0	1	1	1	nonsynonymous SNV	APC:NM_001127511:exon14:c.G3319A:p.V1107I;APC:NM_000038:exon16:c.G3373A:p.V1125I;APC:NM_001127510:exon17:c.G3373A:p.V1125I			B
5	112174685	G	C	APC	0	0	0	1	1	1	nonsynonymous SNV	APC:NM_001127511:exon14:c.G3340C:p.E1114Q;APC:NM_000038:exon16:c.G3394C:p.E1132Q;APC:NM_001127510:exon17:c.G3394C:p.E1132Q			P
5	112174722	G	A	APC	0	0	0	1	1	1	nonsynonymous SNV	APC:NM_001127511:exon14:c.G3377A:p.S1126N;APC:NM_000038:exon16:c.G3431A:p.S1144N;APC:NM_001127510:exon17:c.G3431A:p.S1144N			D	APC_15aa
5	112174728	G	A	APC	0	0	0	1	1	1	nonsynonymous SNV	APC:NM_001127511:exon14:c.G3383A:p.R1128H;APC:NM_000038:exon16:c.G3437A:p.R1146H;APC:NM_001127510:exon17:c.G3437A:p.R1146H			D	APC_15aa
5	112174736	G	A	APC	0	0	1	0	1	0	nonsynonymous SNV	APC:NM_001127511:exon14:c.G3391A:p.E1131K;APC:NM_000038:exon16:c.G3445A:p.E1149K;APC:NM_001127510:exon17:c.G3445A:p.E1149K		rs371117193	D	APC_15aa
5	112174742	G	A	APC	0	0	0	1	1	1	nonsynonymous SNV	APC:NM_001127511:exon14:c.G3397A:p.E1133K;APC:NM_000038:exon16:c.G3451A:p.E1151K;APC:NM_001127510:exon17:c.G3451A:p.E1151K			D	APC_15aa
5	112174745	C	T	APC	0	0	1	0	1	0	stopgain	APC:NM_001127511:exon14:c.C3400T:p.Q1134X;APC:NM_000038:exon16:c.C3454T:p.Q1152X;APC:NM_001127510:exon17:c.C3454T:p.Q1152X				APC_15aa
5	112174750	T	A	APC	0	0	1	0	1	1	nonsynonymous SNV	APC:NM_001127511:exon14:c.T3405A:p.H1135Q;APC:NM_000038:exon16:c.T3459A:p.H1153Q;APC:NM_001127510:exon17:c.T3459A:p.H1153Q			B
5	112174751	G	A	APC	0	0	0	1	1	1	nonsynonymous SNV	APC:NM_001127511:exon14:c.G3406A:p.E1136K;APC:NM_000038:exon16:c.G3460A:p.E1154K;APC:NM_001127510:exon17:c.G3460A:p.E1154K			B
5	112174754	G	A	APC	0	0	0	1	1	1	nonsynonymous SNV	APC:NM_001127511:exon14:c.G3409A:p.E1137K;APC:NM_000038:exon16:c.G3463A:p.E1155K;APC:NM_001127510:exon17:c.G3463A:p.E1155K			P
5	112174757	G	A	APC	0	0	0	1	1	1	nonsynonymous SNV	APC:NM_001127511:exon14:c.G3412A:p.E1138K;APC:NM_000038:exon16:c.G3466A:p.E1156K;APC:NM_001127510:exon17:c.G3466A:p.E1156K			B	APC_15aa
5	112174760	G	A	APC	0	0	1	0	1	1	nonsynonymous SNV	APC:NM_001127511:exon14:c.G3415A:p.E1139K;APC:NM_000038:exon16:c.G3469A:p.E1157K;APC:NM_001127510:exon17:c.G3469A:p.E1157K			B	APC_15aa
5	112174763	A	T	APC	0	0	0	1	1	1	stopgain	APC:NM_001127511:exon14:c.A3418T:p.R1140X;APC:NM_000038:exon16:c.A3472T:p.R1158X;APC:NM_001127510:exon17:c.A3472T:p.R1158X				APC_15aa
5	112174764	G	A	APC	0	0	0	1	1	1	nonsynonymous SNV	APC:NM_001127511:exon14:c.G3419A:p.R1140K;APC:NM_000038:exon16:c.G3473A:p.R1158K;APC:NM_001127510:exon17:c.G3473A:p.R1158K			B	APC_15aa
5	112174767	C	T	APC	0	1	0	0	1	0	nonsynonymous SNV	APC:NM_001127511:exon14:c.C3422T:p.P1141L;APC:NM_000038:exon16:c.C3476T:p.P1159L;APC:NM_001127510:exon17:c.C3476T:p.P1159L			P	APC_15aa
5	112174770	C	T	APC	0	0	0	1	1	1	nonsynonymous SNV	APC:NM_001127511:exon14:c.C3425T:p.T1142I;APC:NM_000038:exon16:c.C3479T:p.T1160I;APC:NM_001127510:exon17:c.C3479T:p.T1160I			P	APC_15aa
5	112174784	A	T	APC	0	0	0	1	1	0	stopgain	APC:NM_001127511:exon14:c.A3439T:p.K1147X;APC:NM_000038:exon16:c.A3493T:p.K1165X;APC:NM_001127510:exon17:c.A3493T:p.K1165X				APC_15aa
5	112174796	G	A	APC	0	0	0	1	1	1	nonsynonymous SNV	APC:NM_001127511:exon14:c.G3451A:p.E1151K;APC:NM_000038:exon16:c.G3505A:p.E1169K;APC:NM_001127510:exon17:c.G3505A:p.E1169K			P	APC_15aa
5	112174802	C	T	APC	0	0	0	1	1	0	nonsynonymous SNV	APC:NM_001127511:exon14:c.C3457T:p.R1153C;APC:NM_000038:exon16:c.C3511T:p.R1171C;APC:NM_001127510:exon17:c.C3511T:p.R1171C		rs201830995	B	APC_15aa
5	112174808	G	A	APC	0	0	0	1	1	1	nonsynonymous SNV	APC:NM_001127511:exon14:c.G3463A:p.V1155M;APC:NM_000038:exon16:c.G3517A:p.V1173M;APC:NM_001127510:exon17:c.G3517A:p.V1173M			P	APC_15aa
5	112174811	G	A	APC	0	0	0	1	1	0	nonsynonymous SNV	APC:NM_001127511:exon14:c.G3466A:p.D1156N;APC:NM_000038:exon16:c.G3520A:p.D1174N;APC:NM_001127510:exon17:c.G3520A:p.D1174N			P	APC_15aa
5	112174841	G	A	APC	0	0	0	1	1	1	nonsynonymous SNV	APC:NM_001127511:exon14:c.G3496A:p.A1166T;APC:NM_000038:exon16:c.G3550A:p.A1184T;APC:NM_001127510:exon17:c.G3550A:p.A1184T			B	APC_15aa
5	112174842	C	T	APC	0	0	1	0	1	1	nonsynonymous SNV	APC:NM_001127511:exon14:c.C3497T:p.A1166V;APC:NM_000038:exon16:c.C3551T:p.A1184V;APC:NM_001127510:exon17:c.C3551T:p.A1184V			B	APC_15aa
5	112174862	C	T	APC	0	0	0	1	1	0	stopgain	APC:NM_001127511:exon14:c.C3517T:p.Q1173X;APC:NM_000038:exon16:c.C3571T:p.Q1191X;APC:NM_001127510:exon17:c.C3571T:p.Q1191X
5	112174868	C	T	APC	0	0	0	1	1	0	stopgain	APC:NM_001127511:exon14:c.C3523T:p.Q1175X;APC:NM_000038:exon16:c.C3577T:p.Q1193X;APC:NM_001127510:exon17:c.C3577T:p.Q1193X
5	112174884	C	T	APC	0	0	0	1	1	1	nonsynonymous SNV	APC:NM_001127511:exon14:c.C3539T:p.S1180L;APC:NM_000038:exon16:c.C3593T:p.S1198L;APC:NM_001127510:exon17:c.C3593T:p.S1198L			B
5	112174924	G	A	APC	0	0	0	1	1	1	nonsynonymous SNV	APC:NM_001127511:exon14:c.G3579A:p.M1193I;APC:NM_000038:exon16:c.G3633A:p.M1211I;APC:NM_001127510:exon17:c.G3633A:p.M1211I			B
5	112174935	G	A	APC	0	0	0	1	1	1	nonsynonymous SNV	APC:NM_001127511:exon14:c.G3590A:p.S1197N;APC:NM_000038:exon16:c.G3644A:p.S1215N;APC:NM_001127510:exon17:c.G3644A:p.S1215N			B
5	112174956	C	T	APC	0	0	0	1	1	1	nonsynonymous SNV	APC:NM_001127511:exon14:c.C3611T:p.S1204L;APC:NM_000038:exon16:c.C3665T:p.S1222L;APC:NM_001127510:exon17:c.C3665T:p.S1222L			P
5	112174959	C	T	APC	0	0	0	1	1	1	nonsynonymous SNV	APC:NM_001127511:exon14:c.C3614T:p.S1205F;APC:NM_000038:exon16:c.C3668T:p.S1223F;APC:NM_001127510:exon17:c.C3668T:p.S1223F			B
5	112174964	G	T	APC	1	0	0	0	1	1	nonsynonymous SNV	APC:NM_001127511:exon14:c.G3619T:p.A1207S;APC:NM_000038:exon16:c.G3673T:p.A1225S;APC:NM_001127510:exon17:c.G3673T:p.A1225S			B
5	112175012	G	A	APC	0	0	0	1	1	1	nonsynonymous SNV	APC:NM_001127511:exon14:c.G3667A:p.G1223S;APC:NM_000038:exon16:c.G3721A:p.G1241S;APC:NM_001127510:exon17:c.G3721A:p.G1241S			B
5	112175013	G	A	APC	1	0	0	0	1	1	nonsynonymous SNV	APC:NM_001127511:exon14:c.G3668A:p.G1223D;APC:NM_000038:exon16:c.G3722A:p.G1241D;APC:NM_001127510:exon17:c.G3722A:p.G1241D			B
5	112175015	C	T	APC	0	0	1	0	1	1	stopgain	APC:NM_001127511:exon14:c.C3670T:p.Q1224X;APC:NM_000038:exon16:c.C3724T:p.Q1242X;APC:NM_001127510:exon17:c.C3724T:p.Q1242X
5	112175019	C	T	APC	0	0	1	0	1	1	nonsynonymous SNV	APC:NM_001127511:exon14:c.C3674T:p.P1225L;APC:NM_000038:exon16:c.C3728T:p.P1243L;APC:NM_001127510:exon17:c.C3728T:p.P1243L			B
5	112175021	C	T	APC	0	0	0	1	1	0	stopgain	APC:NM_001127511:exon14:c.C3676T:p.Q1226X;APC:NM_000038:exon16:c.C3730T:p.Q1244X;APC:NM_001127510:exon17:c.C3730T:p.Q1244X
5	112175031	C	T	APC	0	0	0	1	1	1	nonsynonymous SNV	APC:NM_001127511:exon14:c.C3686T:p.A1229V;APC:NM_000038:exon16:c.C3740T:p.A1247V;APC:NM_001127510:exon17:c.C3740T:p.A1247V			B
5	112175037	G	A	APC	0	0	0	1	1	1	nonsynonymous SNV	APC:NM_001127511:exon14:c.G3692A:p.C1231Y;APC:NM_000038:exon16:c.G3746A:p.C1249Y;APC:NM_001127510:exon17:c.G3746A:p.C1249Y			P
5	112175049	C	T	APC	0	0	1	0	1	1	nonsynonymous SNV	APC:NM_001127511:exon14:c.C3704T:p.S1235F;APC:NM_000038:exon16:c.C3758T:p.S1253F;APC:NM_001127510:exon17:c.C3758T:p.S1253F			D
5	112175057	C	T	APC	0	0	0	1	1	1	stopgain	APC:NM_001127511:exon14:c.C3712T:p.Q1238X;APC:NM_000038:exon16:c.C3766T:p.Q1256X;APC:NM_001127510:exon17:c.C3766T:p.Q1256X
5	112175064	C	T	APC	0	0	1	0	1	1	nonsynonymous SNV	APC:NM_001127511:exon14:c.C3719T:p.T1240I;APC:NM_000038:exon16:c.C3773T:p.T1258I;APC:NM_001127510:exon17:c.C3773T:p.T1258I			P	APC_crr
5	112175081	G	A	APC	0	0	0	1	1	1	nonsynonymous SNV	APC:NM_001127511:exon14:c.G3736A:p.V1246I;APC:NM_000038:exon16:c.G3790A:p.V1264I;APC:NM_001127510:exon17:c.G3790A:p.V1264I			D	APC_crr
5	112175106	C	T	APC	0	1	0	0	1	1	nonsynonymous SNV	APC:NM_001127511:exon14:c.C3761T:p.S1254L;APC:NM_000038:exon16:c.C3815T:p.S1272L;APC:NM_001127510:exon17:c.C3815T:p.S1272L			D	APC_crr
5	112175118	C	T	APC	0	0	0	1	1	0	nonsynonymous SNV	APC:NM_001127511:exon14:c.C3773T:p.S1258L;APC:NM_000038:exon16:c.C3827T:p.S1276L;APC:NM_001127510:exon17:c.C3827T:p.S1276L			D	APC_crr
5	112175127	C	T	APC	0	0	0	1	1	1	nonsynonymous SNV	APC:NM_001127511:exon14:c.C3782T:p.S1261F;APC:NM_000038:exon16:c.C3836T:p.S1279F;APC:NM_001127510:exon17:c.C3836T:p.S1279F			D	APC_crr
5	112175138	G	A	APC	0	0	0	1	1	1	nonsynonymous SNV	APC:NM_001127511:exon14:c.G3793A:p.A1265T;APC:NM_000038:exon16:c.G3847A:p.A1283T;APC:NM_001127510:exon17:c.G3847A:p.A1283T			D
5	112175141	G	A	APC	0	0	1	0	1	0	nonsynonymous SNV	APC:NM_001127511:exon14:c.G3796A:p.E1266K;APC:NM_000038:exon16:c.G3850A:p.E1284K;APC:NM_001127510:exon17:c.G3850A:p.E1284K			P
5	112175144	G	A	APC	0	0	0	1	1	1	nonsynonymous SNV	APC:NM_001127511:exon14:c.G3799A:p.D1267N;APC:NM_000038:exon16:c.G3853A:p.D1285N;APC:NM_001127510:exon17:c.G3853A:p.D1285N			D
5	112175147	G	T	APC	0	0	0	1	1	0	stopgain	APC:NM_001127511:exon14:c.G3802T:p.E1268X;APC:NM_000038:exon16:c.G3856T:p.E1286X;APC:NM_001127510:exon17:c.G3856T:p.E1286X
5	112175148	A	T	APC	0	0	1	0	1	0	nonsynonymous SNV	APC:NM_001127511:exon14:c.A3803T:p.E1268V;APC:NM_000038:exon16:c.A3857T:p.E1286V;APC:NM_001127510:exon17:c.A3857T:p.E1286V			D
5	112175150	A	ATT	APC	0	0	1	0	1	1	frameshift substitution	APC:NM_001127511:exon14:c.3805_3805delinsATT;APC:NM_000038:exon16:c.3859_3859delinsATT;APC:NM_001127510:exon17:c.3859_3859delinsATT
5	112175163	A	G	APC	0	0	0	1	1	1	nonsynonymous SNV	APC:NM_001127511:exon14:c.A3818G:p.Q1273R;APC:NM_000038:exon16:c.A3872G:p.Q1291R;APC:NM_001127510:exon17:c.A3872G:p.Q1291R			B
5	112175169	C	T	APC	0	0	0	1	1	1	nonsynonymous SNV	APC:NM_001127511:exon14:c.C3824T:p.T1275I;APC:NM_000038:exon16:c.C3878T:p.T1293I;APC:NM_001127510:exon17:c.C3878T:p.T1293I			B
5	112175171	C	T	APC	0	0	0	1	1	0	stopgain	APC:NM_001127511:exon14:c.C3826T:p.Q1276X;APC:NM_000038:exon16:c.C3880T:p.Q1294X;APC:NM_001127510:exon17:c.C3880T:p.Q1294X
5	112175177	G	A	APC	0	0	1	0	1	1	nonsynonymous SNV	APC:NM_001127511:exon14:c.G3832A:p.A1278T;APC:NM_000038:exon16:c.G3886A:p.A1296T;APC:NM_001127510:exon17:c.G3886A:p.A1296T			B
5	112175186	G	A	APC	0	0	0	1	1	1	nonsynonymous SNV	APC:NM_001127511:exon14:c.G3841A:p.A1281T;APC:NM_000038:exon16:c.G3895A:p.A1299T;APC:NM_001127510:exon17:c.G3895A:p.A1299T			B
5	112175187	C	T	APC	0	0	0	1	1	1	nonsynonymous SNV	APC:NM_001127511:exon14:c.C3842T:p.A1281V;APC:NM_000038:exon16:c.C3896T:p.A1299V;APC:NM_001127510:exon17:c.C3896T:p.A1299V			B
5	112175198	C	T	APC	0	0	1	0	1	0	stopgain	APC:NM_001127511:exon14:c.C3853T:p.Q1285X;APC:NM_000038:exon16:c.C3907T:p.Q1303X;APC:NM_001127510:exon17:c.C3907T:p.Q1303X
5	112175207	G	A	APC	0	0	0	1	1	0	nonsynonymous SNV	APC:NM_001127511:exon14:c.G3862A:p.E1288K;APC:NM_000038:exon16:c.G3916A:p.E1306K;APC:NM_001127510:exon17:c.G3916A:p.E1306K			B
5	112175229	C	CTT	APC	0	1	0	0	1	1	frameshift substitution	APC:NM_001127511:exon14:c.3884_3884delinsCTT;APC:NM_000038:exon16:c.3938_3938delinsCTT;APC:NM_001127510:exon17:c.3938_3938delinsCTT
5	112175235	C	T	APC	0	0	1	0	1	0	nonsynonymous SNV	APC:NM_001127511:exon14:c.C3890T:p.S1297L;APC:NM_000038:exon16:c.C3944T:p.S1315L;APC:NM_001127510:exon17:c.C3944T:p.S1315L			B
5	112175238	C	T	APC	0	0	0	1	1	1	nonsynonymous SNV	APC:NM_001127511:exon14:c.C3893T:p.A1298V;APC:NM_000038:exon16:c.C3947T:p.A1316V;APC:NM_001127510:exon17:c.C3947T:p.A1316V			B
5	112175240	G	C	APC	0	0	0	1	1	0	nonsynonymous SNV	APC:NM_001127511:exon14:c.G3895C:p.E1299Q;APC:NM_000038:exon16:c.G3949C:p.E1317Q;APC:NM_001127510:exon17:c.G3949C:p.E1317Q	0.0037	rs1801166	B
5	112175246	C	T	APC	0	0	0	1	1	0	nonsynonymous SNV	APC:NM_001127511:exon14:c.C3901T:p.P1301S;APC:NM_000038:exon16:c.C3955T:p.P1319S;APC:NM_001127510:exon17:c.C3955T:p.P1319S			B
5	112175254	C	A	APC	0	0	0	1	1	0	nonsynonymous SNV	APC:NM_001127511:exon14:c.C3909A:p.S1303R;APC:NM_000038:exon16:c.C3963A:p.S1321R;APC:NM_001127510:exon17:c.C3963A:p.S1321R			B
5	112175255	G	A	APC	0	0	0	1	1	1	nonsynonymous SNV	APC:NM_001127511:exon14:c.G3910A:p.E1304K;APC:NM_000038:exon16:c.G3964A:p.E1322K;APC:NM_001127510:exon17:c.G3964A:p.E1322K			P
5	112175258	G	A	APC	0	0	0	1	1	1	nonsynonymous SNV	APC:NM_001127511:exon14:c.G3913A:p.V1305I;APC:NM_000038:exon16:c.G3967A:p.V1323I;APC:NM_001127510:exon17:c.G3967A:p.V1323I			B
5	112175262	C	T	APC	0	0	0	1	1	1	nonsynonymous SNV	APC:NM_001127511:exon14:c.C3917T:p.P1306L;APC:NM_000038:exon16:c.C3971T:p.P1324L;APC:NM_001127510:exon17:c.C3971T:p.P1324L			B
5	112175265	C	T	APC	0	0	0	1	1	1	nonsynonymous SNV	APC:NM_001127511:exon14:c.C3920T:p.A1307V;APC:NM_000038:exon16:c.C3974T:p.A1325V;APC:NM_001127510:exon17:c.C3974T:p.A1325V			B
5	112175267	G	A	APC	0	0	0	1	1	0	nonsynonymous SNV	APC:NM_001127511:exon14:c.G3922A:p.V1308M;APC:NM_000038:exon16:c.G3976A:p.V1326M;APC:NM_001127510:exon17:c.G3976A:p.V1326M			B
5	112175273	C	G	APC	0	1	0	0	1	1	nonsynonymous SNV	APC:NM_001127511:exon14:c.C3928G:p.Q1310E;APC:NM_000038:exon16:c.C3982G:p.Q1328E;APC:NM_001127510:exon17:c.C3982G:p.Q1328E			B
5	112175295	G	A	APC	0	1	0	0	1	1	nonsynonymous SNV	APC:NM_001127511:exon14:c.G3950A:p.S1317N;APC:NM_000038:exon16:c.G4004A:p.S1335N;APC:NM_001127510:exon17:c.G4004A:p.S1335N			B
5	112175303	C	T	APC	0	0	0	1	1	0	stopgain	APC:NM_001127511:exon14:c.C3958T:p.Q1320X;APC:NM_000038:exon16:c.C4012T:p.Q1338X;APC:NM_001127510:exon17:c.C4012T:p.Q1338X		rs121913327
5	112175319	C	A	APC	0	0	1	0	1	1	nonsynonymous SNV	APC:NM_001127511:exon14:c.C3974A:p.S1325Y;APC:NM_000038:exon16:c.C4028A:p.S1343Y;APC:NM_001127510:exon17:c.C4028A:p.S1343Y			B
5	112175324	G	T	APC	0	0	1	0	1	0	stopgain	APC:NM_001127511:exon14:c.G3979T:p.E1327X;APC:NM_000038:exon16:c.G4033T:p.E1345X;APC:NM_001127510:exon17:c.G4033T:p.E1345X
5	112175330	G	A	APC	0	0	0	1	1	0	nonsynonymous SNV	APC:NM_001127511:exon14:c.G3985A:p.A1329T;APC:NM_000038:exon16:c.G4039A:p.A1347T;APC:NM_001127510:exon17:c.G4039A:p.A1347T			B
5	112175334	G	A	APC	0	0	0	1	1	1	nonsynonymous SNV	APC:NM_001127511:exon14:c.G3989A:p.R1330K;APC:NM_000038:exon16:c.G4043A:p.R1348K;APC:NM_001127510:exon17:c.G4043A:p.R1348K			B
5	112175342	G	A	APC	1	0	0	0	1	1	nonsynonymous SNV	APC:NM_001127511:exon14:c.G3997A:p.A1333T;APC:NM_000038:exon16:c.G4051A:p.A1351T;APC:NM_001127510:exon17:c.G4051A:p.A1351T			B
5	112175343	C	T	APC	0	0	0	1	1	1	nonsynonymous SNV	APC:NM_001127511:exon14:c.C3998T:p.A1333V;APC:NM_000038:exon16:c.C4052T:p.A1351V;APC:NM_001127510:exon17:c.C4052T:p.A1351V			B
5	112175348	G	A	APC	1	0	0	0	1	1	nonsynonymous SNV	APC:NM_001127511:exon14:c.G4003A:p.E1335K;APC:NM_000038:exon16:c.G4057A:p.E1353K;APC:NM_001127510:exon17:c.G4057A:p.E1353K			P
5	112175358	C	T	APC	0	0	0	1	1	0	nonsynonymous SNV	APC:NM_001127511:exon14:c.C4013T:p.S1338L;APC:NM_000038:exon16:c.C4067T:p.S1356L;APC:NM_001127510:exon17:c.C4067T:p.S1356L			D
5	112175358	C	A	APC	0	0	0	1	1	0	stopgain	APC:NM_001127511:exon14:c.C4013A:p.S1338X;APC:NM_000038:exon16:c.C4067A:p.S1356X;APC:NM_001127510:exon17:c.C4067A:p.S1356X
5	112175360	G	A	APC	0	0	0	1	1	0	nonsynonymous SNV	APC:NM_001127511:exon14:c.G4015A:p.G1339R;APC:NM_000038:exon16:c.G4069A:p.G1357R;APC:NM_001127510:exon17:c.G4069A:p.G1357R			D
5	112175373	C	T	APC	0	0	0	1	1	0	nonsynonymous SNV	APC:NM_001127511:exon14:c.C4028T:p.P1343L;APC:NM_000038:exon16:c.C4082T:p.P1361L;APC:NM_001127510:exon17:c.C4082T:p.P1361L			D
5	112175385	G	A	APC	0	0	0	1	1	0	nonsynonymous SNV	APC:NM_001127511:exon14:c.G4040A:p.G1347D;APC:NM_000038:exon16:c.G4094A:p.G1365D;APC:NM_001127510:exon17:c.G4094A:p.G1365D			D
5	112175387	G	A	APC	0	0	0	1	1	1	nonsynonymous SNV	APC:NM_001127511:exon14:c.G4042A:p.A1348T;APC:NM_000038:exon16:c.G4096A:p.A1366T;APC:NM_001127510:exon17:c.G4096A:p.A1366T			P
5	112175397	C	T	APC	0	0	0	1	1	1	nonsynonymous SNV	APC:NM_001127511:exon14:c.C4052T:p.P1351L;APC:NM_000038:exon16:c.C4106T:p.P1369L;APC:NM_001127510:exon17:c.C4106T:p.P1369L			D	APC_crr
5	112175406	C	T	APC	0	0	0	1	1	1	nonsynonymous SNV	APC:NM_001127511:exon14:c.C4061T:p.P1354L;APC:NM_000038:exon16:c.C4115T:p.P1372L;APC:NM_001127510:exon17:c.C4115T:p.P1372L			D	APC_crr
5	112175409	C	T	APC	0	0	1	0	1	1	nonsynonymous SNV	APC:NM_001127511:exon14:c.C4064T:p.P1355L;APC:NM_000038:exon16:c.C4118T:p.P1373L;APC:NM_001127510:exon17:c.C4118T:p.P1373L			D	APC_crr
5	112175430	C	T	APC	0	0	1	0	1	1	nonsynonymous SNV	APC:NM_001127511:exon14:c.C4085T:p.T1362I;APC:NM_000038:exon16:c.C4139T:p.T1380I;APC:NM_001127510:exon17:c.C4139T:p.T1380I			D	APC_crr
5	112175435	C	T	APC	0	0	0	1	1	1	nonsynonymous SNV	APC:NM_001127511:exon14:c.C4090T:p.L1364F;APC:NM_000038:exon16:c.C4144T:p.L1382F;APC:NM_001127510:exon17:c.C4144T:p.L1382F			D	APC_crr
5	112175440	G	A	APC	0	0	0	1	1	1	nonsynonymous SNV	APC:NM_001127511:exon14:c.G4095A:p.M1365I;APC:NM_000038:exon16:c.G4149A:p.M1383I;APC:NM_001127510:exon17:c.G4149A:p.M1383I			B	APC_crr
5	112175451	G	A	APC	0	0	0	1	1	1	nonsynonymous SNV	APC:NM_001127511:exon14:c.G4106A:p.C1369Y;APC:NM_000038:exon16:c.G4160A:p.C1387Y;APC:NM_001127510:exon17:c.G4160A:p.C1387Y			D	APC_crr
5	112175454	C	T	APC	0	0	0	1	1	1	nonsynonymous SNV	APC:NM_001127511:exon14:c.C4109T:p.T1370I;APC:NM_000038:exon16:c.C4163T:p.T1388I;APC:NM_001127510:exon17:c.C4163T:p.T1388I			D	APC_crr
5	112175466	C	A	APC	0	0	0	1	1	0	stopgain	APC:NM_001127511:exon14:c.C4121A:p.S1374X;APC:NM_000038:exon16:c.C4175A:p.S1392X;APC:NM_001127510:exon17:c.C4175A:p.S1392X				APC_crr
5	112175466	C	T	APC	0	0	0	1	1	0	nonsynonymous SNV	APC:NM_001127511:exon14:c.C4121T:p.S1374L;APC:NM_000038:exon16:c.C4175T:p.S1392L;APC:NM_001127510:exon17:c.C4175T:p.S1392L			D	APC_crr
5	112175486	C	T	APC	0	0	0	1	1	0	nonsynonymous SNV	APC:NM_001127511:exon14:c.C4141T:p.R1381C;APC:NM_000038:exon16:c.C4195T:p.R1399C;APC:NM_001127510:exon17:c.C4195T:p.R1399C			D
5	112175487	G	A	APC	0	0	0	1	1	0	nonsynonymous SNV	APC:NM_001127511:exon14:c.G4142A:p.R1381H;APC:NM_000038:exon16:c.G4196A:p.R1399H;APC:NM_001127510:exon17:c.G4196A:p.R1399H			B
5	112175496	C	T	APC	0	0	1	0	1	1	nonsynonymous SNV	APC:NM_001127511:exon14:c.C4151T:p.A1384V;APC:NM_000038:exon16:c.C4205T:p.A1402V;APC:NM_001127510:exon17:c.C4205T:p.A1402V			D
5	112175517	C	T	APC	0	0	0	1	1	1	nonsynonymous SNV	APC:NM_001127511:exon14:c.C4172T:p.P1391L;APC:NM_000038:exon16:c.C4226T:p.P1409L;APC:NM_001127510:exon17:c.C4226T:p.P1409L			B
5	112175520	G	A	APC	0	0	0	1	1	1	nonsynonymous SNV	APC:NM_001127511:exon14:c.G4175A:p.C1392Y;APC:NM_000038:exon16:c.G4229A:p.C1410Y;APC:NM_001127510:exon17:c.G4229A:p.C1410Y			D
5	112175521	C	A	APC	0	0	1	0	1	0	stopgain	APC:NM_001127511:exon14:c.C4176A:p.C1392X;APC:NM_000038:exon16:c.C4230A:p.C1410X;APC:NM_001127510:exon17:c.C4230A:p.C1410X
5	112175522	A	G	APC	0	1	0	0	1	1	nonsynonymous SNV	APC:NM_001127511:exon14:c.A4177G:p.S1393G;APC:NM_000038:exon16:c.A4231G:p.S1411G;APC:NM_001127510:exon17:c.A4231G:p.S1411G			B
5	112175534	A	C	APC	0	0	1	0	1	1	nonsynonymous SNV	APC:NM_001127511:exon14:c.A4189C:p.S1397R;APC:NM_000038:exon16:c.A4243C:p.S1415R;APC:NM_001127510:exon17:c.A4243C:p.S1415R			D
5	112175538	G	A	APC	0	0	0	1	1	0	nonsynonymous SNV	APC:NM_001127511:exon14:c.G4193A:p.G1398D;APC:NM_000038:exon16:c.G4247A:p.G1416D;APC:NM_001127510:exon17:c.G4247A:p.G1416D			D
5	112175540	A	AT	APC	0	0	0	1	1	1	frameshift substitution	APC:NM_001127511:exon14:c.4195_4195delinsAT;APC:NM_000038:exon16:c.4249_4249delinsAT;APC:NM_001127510:exon17:c.4249_4249delinsAT
5	112175547	G	A	APC	0	0	0	1	1	0	nonsynonymous SNV	APC:NM_001127511:exon14:c.G4202A:p.S1401N;APC:NM_000038:exon16:c.G4256A:p.S1419N;APC:NM_001127510:exon17:c.G4256A:p.S1419N			P
5	112175553	G	A	APC	0	0	0	1	1	1	nonsynonymous SNV	APC:NM_001127511:exon14:c.G4208A:p.S1403N;APC:NM_000038:exon16:c.G4262A:p.S1421N;APC:NM_001127510:exon17:c.G4262A:p.S1421N			D
5	112175558	C	T	APC	0	0	0	1	1	1	nonsynonymous SNV	APC:NM_001127511:exon14:c.C4213T:p.L1405F;APC:NM_000038:exon16:c.C4267T:p.L1423F;APC:NM_001127510:exon17:c.C4267T:p.L1423F			D
5	112175560	T	TCCAGATAG	APC	0	0	1	0	1	1	frameshift substitution	APC:NM_001127511:exon14:c.4215_4215delinsTCCAGATAG;APC:NM_000038:exon16:c.4269_4269delinsTCCAGATAG;APC:NM_001127510:exon17:c.4269_4269delinsTCCAGATAG
5	112175561	C	T	APC	0	0	1	0	1	1	nonsynonymous SNV	APC:NM_001127511:exon14:c.C4216T:p.P1406S;APC:NM_000038:exon16:c.C4270T:p.P1424S;APC:NM_001127510:exon17:c.C4270T:p.P1424S			D
5	112175564	G	A	APC	0	0	0	1	1	1	nonsynonymous SNV	APC:NM_001127511:exon14:c.G4219A:p.D1407N;APC:NM_000038:exon16:c.G4273A:p.D1425N;APC:NM_001127510:exon17:c.G4273A:p.D1425N			D
5	112175571	C	T	APC	0	0	0	1	1	1	nonsynonymous SNV	APC:NM_001127511:exon14:c.C4226T:p.P1409L;APC:NM_000038:exon16:c.C4280T:p.P1427L;APC:NM_001127510:exon17:c.C4280T:p.P1427L			D
5	112175584	G	A	APC	0	0	0	1	1	1	nonsynonymous SNV	APC:NM_001127511:exon14:c.G4239A:p.M1413I;APC:NM_000038:exon16:c.G4293A:p.M1431I;APC:NM_001127510:exon17:c.G4293A:p.M1431I			D
5	112175604	C	T	APC	0	0	0	1	1	1	nonsynonymous SNV	APC:NM_001127511:exon14:c.C4259T:p.T1420I;APC:NM_000038:exon16:c.C4313T:p.T1438I;APC:NM_001127510:exon17:c.C4313T:p.T1438I			D
5	112175615	C	T	APC	0	1	0	0	1	1	nonsynonymous SNV	APC:NM_001127511:exon14:c.C4270T:p.P1424S;APC:NM_000038:exon16:c.C4324T:p.P1442S;APC:NM_001127510:exon17:c.C4324T:p.P1442S			D
5	112175616	C	T	APC	0	0	0	1	1	1	nonsynonymous SNV	APC:NM_001127511:exon14:c.C4271T:p.P1424L;APC:NM_000038:exon16:c.C4325T:p.P1442L;APC:NM_001127510:exon17:c.C4325T:p.P1442L			D
5	112175619	C	T	APC	0	1	0	0	1	0	nonsynonymous SNV	APC:NM_001127511:exon14:c.C4274T:p.P1425L;APC:NM_000038:exon16:c.C4328T:p.P1443L;APC:NM_001127510:exon17:c.C4328T:p.P1443L			P
5	112175621	C	T	APC	0	0	0	1	1	0	stopgain	APC:NM_001127511:exon14:c.C4276T:p.Q1426X;APC:NM_000038:exon16:c.C4330T:p.Q1444X;APC:NM_001127510:exon17:c.C4330T:p.Q1444X
5	112175627	G	A	APC	0	0	1	0	1	0	nonsynonymous SNV	APC:NM_001127511:exon14:c.G4282A:p.A1428T;APC:NM_000038:exon16:c.G4336A:p.A1446T;APC:NM_001127510:exon17:c.G4336A:p.A1446T		rs146572883	B
5	112175642	G	A	APC	0	0	1	0	1	1	nonsynonymous SNV	APC:NM_001127511:exon14:c.G4297A:p.E1433K;APC:NM_000038:exon16:c.G4351A:p.E1451K;APC:NM_001127510:exon17:c.G4351A:p.E1451K			B
5	112175660	G	A	APC	0	0	0	1	1	1	nonsynonymous SNV	APC:NM_001127511:exon14:c.G4315A:p.A1439T;APC:NM_000038:exon16:c.G4369A:p.A1457T;APC:NM_001127510:exon17:c.G4369A:p.A1457T			B
5	112175661	C	T	APC	0	0	0	1	1	1	nonsynonymous SNV	APC:NM_001127511:exon14:c.C4316T:p.A1439V;APC:NM_000038:exon16:c.C4370T:p.A1457V;APC:NM_001127510:exon17:c.C4370T:p.A1457V			B
5	112175672	G	A	APC	0	0	1	0	1	1	nonsynonymous SNV	APC:NM_001127511:exon14:c.G4327A:p.E1443K;APC:NM_000038:exon16:c.G4381A:p.E1461K;APC:NM_001127510:exon17:c.G4381A:p.E1461K			B
5	112175675	A	AAG	APC	0	0	0	1	1	1	frameshift substitution	APC:NM_001127511:exon14:c.4330_4330delinsAAG;APC:NM_000038:exon16:c.4384_4384delinsAAG;APC:NM_001127510:exon17:c.4384_4384delinsAAG
5	112175685	G	A	APC	0	0	0	1	1	1	nonsynonymous SNV	APC:NM_001127511:exon14:c.G4340A:p.S1447N;APC:NM_000038:exon16:c.G4394A:p.S1465N;APC:NM_001127510:exon17:c.G4394A:p.S1465N			B
5	112175687	G	A	APC	0	0	0	1	1	0	nonsynonymous SNV	APC:NM_001127511:exon14:c.G4342A:p.G1448R;APC:NM_000038:exon16:c.G4396A:p.G1466R;APC:NM_001127510:exon17:c.G4396A:p.G1466R			P
5	112175691	C	T	APC	0	0	0	1	1	1	nonsynonymous SNV	APC:NM_001127511:exon14:c.C4346T:p.P1449L;APC:NM_000038:exon16:c.C4400T:p.P1467L;APC:NM_001127510:exon17:c.C4400T:p.P1467L			P
5	112175696	C	T	APC	0	0	1	0	1	0	stopgain	APC:NM_001127511:exon14:c.C4351T:p.Q1451X;APC:NM_000038:exon16:c.C4405T:p.Q1469X;APC:NM_001127510:exon17:c.C4405T:p.Q1469X
5	112175705	G	A	APC	0	0	0	1	1	0	nonsynonymous SNV	APC:NM_001127511:exon14:c.G4360A:p.V1454I;APC:NM_000038:exon16:c.G4414A:p.V1472I;APC:NM_001127510:exon17:c.G4414A:p.V1472I			B
5	112175712	C	T	APC	0	0	0	1	1	1	nonsynonymous SNV	APC:NM_001127511:exon14:c.C4367T:p.A1456V;APC:NM_000038:exon16:c.C4421T:p.A1474V;APC:NM_001127510:exon17:c.C4421T:p.A1474V			B
5	112175724	G	A	APC	0	0	0	1	1	1	nonsynonymous SNV	APC:NM_001127511:exon14:c.G4379A:p.R1460K;APC:NM_000038:exon16:c.G4433A:p.R1478K;APC:NM_001127510:exon17:c.G4433A:p.R1478K			B
5	112175732	G	A	APC	0	0	1	0	1	1	nonsynonymous SNV	APC:NM_001127511:exon14:c.G4387A:p.V1463I;APC:NM_000038:exon16:c.G4441A:p.V1481I;APC:NM_001127510:exon17:c.G4441A:p.V1481I			P
5	112175738	C	T	APC	0	1	0	0	1	0	nonsynonymous SNV	APC:NM_001127511:exon14:c.C4393T:p.P1465S;APC:NM_000038:exon16:c.C4447T:p.P1483S;APC:NM_001127510:exon17:c.C4447T:p.P1483S			P
5	112175739	C	T	APC	0	0	0	1	1	1	nonsynonymous SNV	APC:NM_001127511:exon14:c.C4394T:p.P1465L;APC:NM_000038:exon16:c.C4448T:p.P1483L;APC:NM_001127510:exon17:c.C4448T:p.P1483L			P
5	112175745	C	T	APC	0	0	0	1	1	1	nonsynonymous SNV	APC:NM_001127511:exon14:c.C4400T:p.A1467V;APC:NM_000038:exon16:c.C4454T:p.A1485V;APC:NM_001127510:exon17:c.C4454T:p.A1485V			B	APC_crr
5	112175754	T	G	APC	0	1	0	0	1	0	stopgain	APC:NM_001127511:exon14:c.T4409G:p.L1470X;APC:NM_000038:exon16:c.T4463G:p.L1488X;APC:NM_001127510:exon17:c.T4463G:p.L1488X				APC_crr
5	112175759	C	T	APC	0	0	0	1	1	0	nonsynonymous SNV	APC:NM_001127511:exon14:c.C4414T:p.H1472Y;APC:NM_000038:exon16:c.C4468T:p.H1490Y;APC:NM_001127510:exon17:c.C4468T:p.H1490Y			D	APC_crr
5	112175760	A	AT	APC	0	0	1	0	1	1	frameshift substitution	APC:NM_001127511:exon14:c.4415_4415delinsAT;APC:NM_000038:exon16:c.4469_4469delinsAT;APC:NM_001127510:exon17:c.4469_4469delinsAT				APC_crr
5	112175786	G	A	APC	0	0	1	0	1	0	nonsynonymous SNV	APC:NM_001127511:exon14:c.G4441A:p.G1481R;APC:NM_000038:exon16:c.G4495A:p.G1499R;APC:NM_001127510:exon17:c.G4495A:p.G1499R			D	APC_crr
5	112175796	G	A	APC	0	0	0	1	1	1	nonsynonymous SNV	APC:NM_001127511:exon14:c.G4451A:p.C1484Y;APC:NM_000038:exon16:c.G4505A:p.C1502Y;APC:NM_001127510:exon17:c.G4505A:p.C1502Y			D	APC_crr
5	112175799	C	T	APC	0	0	0	1	1	1	nonsynonymous SNV	APC:NM_001127511:exon14:c.C4454T:p.S1485L;APC:NM_000038:exon16:c.C4508T:p.S1503L;APC:NM_001127510:exon17:c.C4508T:p.S1503L			P	APC_crr
5	112175811	G	A	APC	0	0	0	1	1	1	nonsynonymous SNV	APC:NM_001127511:exon14:c.G4466A:p.S1489N;APC:NM_000038:exon16:c.G4520A:p.S1507N;APC:NM_001127510:exon17:c.G4520A:p.S1507N			D	APC_crr
5	112175822	C	T	APC	0	0	0	1	1	1	nonsynonymous SNV	APC:NM_001127511:exon14:c.C4477T:p.L1493F;APC:NM_000038:exon16:c.C4531T:p.L1511F;APC:NM_001127510:exon17:c.C4531T:p.L1511F			D	APC_crr
5	112175828	G	A	APC	0	0	0	1	1	1	nonsynonymous SNV	APC:NM_001127511:exon14:c.G4483A:p.E1495K;APC:NM_000038:exon16:c.G4537A:p.E1513K;APC:NM_001127510:exon17:c.G4537A:p.E1513K			D
5	112175835	T	G	APC	0	1	0	0	1	1	nonsynonymous SNV	APC:NM_001127511:exon14:c.T4490G:p.F1497C;APC:NM_000038:exon16:c.T4544G:p.F1515C;APC:NM_001127510:exon17:c.T4544G:p.F1515C			D
5	112175846	G	A	APC	0	0	0	1	1	0	nonsynonymous SNV	APC:NM_001127511:exon14:c.G4501A:p.D1501N;APC:NM_000038:exon16:c.G4555A:p.D1519N;APC:NM_001127510:exon17:c.G4555A:p.D1519N			P
5	112175868	C	T	APC	0	0	0	1	1	1	nonsynonymous SNV	APC:NM_001127511:exon14:c.C4523T:p.P1508L;APC:NM_000038:exon16:c.C4577T:p.P1526L;APC:NM_001127510:exon17:c.C4577T:p.P1526L			D
5	112175876	C	T	APC	0	0	0	1	1	0	stopgain	APC:NM_001127511:exon14:c.C4531T:p.Q1511X;APC:NM_000038:exon16:c.C4585T:p.Q1529X;APC:NM_001127510:exon17:c.C4585T:p.Q1529X
5	112175879	G	A	APC	0	0	0	1	1	1	nonsynonymous SNV	APC:NM_001127511:exon14:c.G4534A:p.E1512K;APC:NM_000038:exon16:c.G4588A:p.E1530K;APC:NM_001127510:exon17:c.G4588A:p.E1530K			P
5	112175886	A	G	APC	0	0	1	0	1	1	nonsynonymous SNV	APC:NM_001127511:exon14:c.A4541G:p.D1514G;APC:NM_000038:exon16:c.A4595G:p.D1532G;APC:NM_001127510:exon17:c.A4595G:p.D1532G			P
5	112175903	G	A	APC	0	0	0	1	1	1	nonsynonymous SNV	APC:NM_001127511:exon14:c.G4558A:p.E1520K;APC:NM_000038:exon16:c.G4612A:p.E1538K;APC:NM_001127510:exon17:c.G4612A:p.E1538K			P
5	112175907	C	T	APC	0	0	0	1	1	0	nonsynonymous SNV	APC:NM_001127511:exon14:c.C4562T:p.S1521L;APC:NM_000038:exon16:c.C4616T:p.S1539L;APC:NM_001127510:exon17:c.C4616T:p.S1539L			B
5	112175937	A	T	APC	0	0	0	1	1	1	nonsynonymous SNV	APC:NM_001127511:exon14:c.A4592T:p.Q1531L;APC:NM_000038:exon16:c.A4646T:p.Q1549L;APC:NM_001127510:exon17:c.A4646T:p.Q1549L			B
5	112175942	A	G	APC	0	0	0	1	1	0	nonsynonymous SNV	APC:NM_001127511:exon14:c.A4597G:p.K1533E;APC:NM_000038:exon16:c.A4651G:p.K1551E;APC:NM_001127510:exon17:c.A4651G:p.K1551E			B
5	112175951	G	GA	APC	0	0	0	1	1	1	frameshift substitution	APC:NM_001127511:exon14:c.4606_4606delinsGA;APC:NM_000038:exon16:c.4660_4660delinsGA;APC:NM_001127510:exon17:c.4660_4660delinsGA
5	112175958	C	T	APC	0	0	0	1	1	1	nonsynonymous SNV	APC:NM_001127511:exon14:c.C4613T:p.T1538I;APC:NM_000038:exon16:c.C4667T:p.T1556I;APC:NM_001127510:exon17:c.C4667T:p.T1556I			B
5	112175991	C	T	APC	0	0	1	0	1	1	nonsynonymous SNV	APC:NM_001127511:exon14:c.C4646T:p.S1549L;APC:NM_000038:exon16:c.C4700T:p.S1567L;APC:NM_001127510:exon17:c.C4700T:p.S1567L			P
5	112175993	G	A	APC	0	0	0	1	1	1	nonsynonymous SNV	APC:NM_001127511:exon14:c.G4648A:p.D1550N;APC:NM_000038:exon16:c.G4702A:p.D1568N;APC:NM_001127510:exon17:c.G4702A:p.D1568N			D
5	112176002	G	A	APC	0	0	0	1	1	1	nonsynonymous SNV	APC:NM_001127511:exon14:c.G4657A:p.D1553N;APC:NM_000038:exon16:c.G4711A:p.D1571N;APC:NM_001127510:exon17:c.G4711A:p.D1571N			D	SAMP
5	112176008	G	A	APC	0	0	0	1	1	1	nonsynonymous SNV	APC:NM_001127511:exon14:c.G4663A:p.E1555K;APC:NM_000038:exon16:c.G4717A:p.E1573K;APC:NM_001127510:exon17:c.G4717A:p.E1573K			P	SAMP
5	112176008	G	T	APC	0	0	1	0	1	1	stopgain	APC:NM_001127511:exon14:c.G4663T:p.E1555X;APC:NM_000038:exon16:c.G4717T:p.E1573X;APC:NM_001127510:exon17:c.G4717T:p.E1573X				SAMP
5	112176020	G	A	APC	0	0	0	1	1	1	nonsynonymous SNV	APC:NM_001127511:exon14:c.G4675A:p.E1559K;APC:NM_000038:exon16:c.G4729A:p.E1577K;APC:NM_001127510:exon17:c.G4729A:p.E1577K			P	SAMP
5	112176024	G	A	APC	0	0	0	1	1	1	nonsynonymous SNV	APC:NM_001127511:exon14:c.G4679A:p.C1560Y;APC:NM_000038:exon16:c.G4733A:p.C1578Y;APC:NM_001127510:exon17:c.G4733A:p.C1578Y			D	SAMP
5	112176036	C	T	APC	0	0	1	0	1	1	nonsynonymous SNV	APC:NM_001127511:exon14:c.C4691T:p.A1564V;APC:NM_000038:exon16:c.C4745T:p.A1582V;APC:NM_001127510:exon17:c.C4745T:p.A1582V			D	SAMP
5	112176042	C	T	APC	0	0	0	1	1	1	nonsynonymous SNV	APC:NM_001127511:exon14:c.C4697T:p.P1566L;APC:NM_000038:exon16:c.C4751T:p.P1584L;APC:NM_001127510:exon17:c.C4751T:p.P1584L			D	SAMP
5	112176056	C	T	APC	0	0	1	0	1	1	nonsynonymous SNV	APC:NM_001127511:exon14:c.C4711T:p.R1571C;APC:NM_000038:exon16:c.C4765T:p.R1589C;APC:NM_001127510:exon17:c.C4765T:p.R1589C			D	SAMP
5	112176057	G	A	APC	0	0	0	1	1	0	nonsynonymous SNV	APC:NM_001127511:exon14:c.G4712A:p.R1571H;APC:NM_000038:exon16:c.G4766A:p.R1589H;APC:NM_001127510:exon17:c.G4766A:p.R1589H		rs374048423	B	SAMP
5	112176065	A	G	APC	0	0	1	0	1	1	nonsynonymous SNV	APC:NM_001127511:exon14:c.A4720G:p.K1574E;APC:NM_000038:exon16:c.A4774G:p.K1592E;APC:NM_001127510:exon17:c.A4774G:p.K1592E			D
5	112176074	G	A	APC	0	0	0	1	1	1	nonsynonymous SNV	APC:NM_001127511:exon14:c.G4729A:p.A1577T;APC:NM_000038:exon16:c.G4783A:p.A1595T;APC:NM_001127510:exon17:c.G4783A:p.A1595T			B
5	112176081	C	T	APC	0	0	0	1	1	1	nonsynonymous SNV	APC:NM_001127511:exon14:c.C4736T:p.T1579I;APC:NM_000038:exon16:c.C4790T:p.T1597I;APC:NM_001127510:exon17:c.C4790T:p.T1597I			B
5	112176084	C	T	APC	0	0	0	1	1	1	nonsynonymous SNV	APC:NM_001127511:exon14:c.C4739T:p.A1580V;APC:NM_000038:exon16:c.C4793T:p.A1598V;APC:NM_001127510:exon17:c.C4793T:p.A1598V			D
5	112176087	C	T	APC	0	0	0	1	1	0	nonsynonymous SNV	APC:NM_001127511:exon14:c.C4742T:p.S1581L;APC:NM_000038:exon16:c.C4796T:p.S1599L;APC:NM_001127510:exon17:c.C4796T:p.S1599L			B
5	112176095	C	T	APC	0	0	0	1	1	1	nonsynonymous SNV	APC:NM_001127511:exon14:c.C4750T:p.P1584S;APC:NM_000038:exon16:c.C4804T:p.P1602S;APC:NM_001127510:exon17:c.C4804T:p.P1602S			D
5	112176102	C	T	APC	0	0	0	1	1	1	nonsynonymous SNV	APC:NM_001127511:exon14:c.C4757T:p.P1586L;APC:NM_000038:exon16:c.C4811T:p.P1604L;APC:NM_001127510:exon17:c.C4811T:p.P1604L			D
5	112176107	G	A	APC	0	0	0	1	1	1	nonsynonymous SNV	APC:NM_001127511:exon14:c.G4762A:p.A1588T;APC:NM_000038:exon16:c.G4816A:p.A1606T;APC:NM_001127510:exon17:c.G4816A:p.A1606T			D
5	112176122	C	T	APC	0	0	0	1	1	1	stopgain	APC:NM_001127511:exon14:c.C4777T:p.Q1593X;APC:NM_000038:exon16:c.C4831T:p.Q1611X;APC:NM_001127510:exon17:c.C4831T:p.Q1611X
5	112176128	C	T	APC	0	0	0	1	1	1	nonsynonymous SNV	APC:NM_001127511:exon14:c.C4783T:p.P1595S;APC:NM_000038:exon16:c.C4837T:p.P1613S;APC:NM_001127510:exon17:c.C4837T:p.P1613S			D
5	112176129	C	T	APC	0	0	0	1	1	1	nonsynonymous SNV	APC:NM_001127511:exon14:c.C4784T:p.P1595L;APC:NM_000038:exon16:c.C4838T:p.P1613L;APC:NM_001127510:exon17:c.C4838T:p.P1613L			D
5	112176140	C	T	APC	0	0	1	0	1	1	nonsynonymous SNV	APC:NM_001127511:exon14:c.C4795T:p.L1599F;APC:NM_000038:exon16:c.C4849T:p.L1617F;APC:NM_001127510:exon17:c.C4849T:p.L1617F			D
5	112176146	C	T	APC	0	0	1	0	1	1	nonsynonymous SNV	APC:NM_001127511:exon14:c.C4801T:p.P1601S;APC:NM_000038:exon16:c.C4855T:p.P1619S;APC:NM_001127510:exon17:c.C4855T:p.P1619S			B
5	112176152	C	T	APC	0	0	0	1	1	1	stopgain	APC:NM_001127511:exon14:c.C4807T:p.Q1603X;APC:NM_000038:exon16:c.C4861T:p.Q1621X;APC:NM_001127510:exon17:c.C4861T:p.Q1621X
5	112176159	G	A	APC	1	0	0	0	1	1	nonsynonymous SNV	APC:NM_001127511:exon14:c.G4814A:p.R1605K;APC:NM_000038:exon16:c.G4868A:p.R1623K;APC:NM_001127510:exon17:c.G4868A:p.R1623K			D
5	112176170	C	T	APC	0	0	0	1	1	1	stopgain	APC:NM_001127511:exon14:c.C4825T:p.Q1609X;APC:NM_000038:exon16:c.C4879T:p.Q1627X;APC:NM_001127510:exon17:c.C4879T:p.Q1627X
5	112176173	A	G	APC	0	0	1	0	1	1	nonsynonymous SNV	APC:NM_001127511:exon14:c.A4828G:p.K1610E;APC:NM_000038:exon16:c.A4882G:p.K1628E;APC:NM_001127510:exon17:c.A4882G:p.K1628E			D
5	112176183	G	A	APC	0	0	0	1	1	1	nonsynonymous SNV	APC:NM_001127511:exon14:c.G4838A:p.S1613N;APC:NM_000038:exon16:c.G4892A:p.S1631N;APC:NM_001127510:exon17:c.G4892A:p.S1631N			B
5	112176192	C	T	APC	0	0	0	1	1	0	nonsynonymous SNV	APC:NM_001127511:exon14:c.C4847T:p.P1616L;APC:NM_000038:exon16:c.C4901T:p.P1634L;APC:NM_001127510:exon17:c.C4901T:p.P1634L		rs370433763	D
5	112176197	G	A	APC	0	1	0	0	1	1	nonsynonymous SNV	APC:NM_001127511:exon14:c.G4852A:p.D1618N;APC:NM_000038:exon16:c.G4906A:p.D1636N;APC:NM_001127510:exon17:c.G4906A:p.D1636N			B
5	112176207	C	T	APC	0	0	0	1	1	1	nonsynonymous SNV	APC:NM_001127511:exon14:c.C4862T:p.P1621L;APC:NM_000038:exon16:c.C4916T:p.P1639L;APC:NM_001127510:exon17:c.C4916T:p.P1639L			D	APC_crr
5	112176210	G	A	APC	0	0	1	0	1	1	nonsynonymous SNV	APC:NM_001127511:exon14:c.G4865A:p.R1622Q;APC:NM_000038:exon16:c.G4919A:p.R1640Q;APC:NM_001127510:exon17:c.G4919A:p.R1640Q			D	APC_crr
5	112176212	G	A	APC	0	0	1	0	1	1	nonsynonymous SNV	APC:NM_001127511:exon14:c.G4867A:p.V1623M;APC:NM_000038:exon16:c.G4921A:p.V1641M;APC:NM_001127510:exon17:c.G4921A:p.V1641M			P	APC_crr
5	112176213	T	C	APC	0	0	0	1	1	1	nonsynonymous SNV	APC:NM_001127511:exon14:c.T4868C:p.V1623A;APC:NM_000038:exon16:c.T4922C:p.V1641A;APC:NM_001127510:exon17:c.T4922C:p.V1641A			B	APC_crr
5	112176227	G	A	APC	0	0	0	1	1	1	nonsynonymous SNV	APC:NM_001127511:exon14:c.G4882A:p.G1628R;APC:NM_000038:exon16:c.G4936A:p.G1646R;APC:NM_001127510:exon17:c.G4936A:p.G1646R			D	APC_crr
5	112176273	C	T	APC	0	0	0	1	1	1	nonsynonymous SNV	APC:NM_001127511:exon14:c.C4928T:p.T1643I;APC:NM_000038:exon16:c.C4982T:p.T1661I;APC:NM_001127510:exon17:c.C4982T:p.T1661I			D	APC_crr
5	112176278	G	A	APC	0	0	0	1	1	1	nonsynonymous SNV	APC:NM_001127511:exon14:c.G4933A:p.E1645K;APC:NM_000038:exon16:c.G4987A:p.E1663K;APC:NM_001127510:exon17:c.G4987A:p.E1663K			P
5	112176282	C	T	APC	0	0	0	1	1	1	nonsynonymous SNV	APC:NM_001127511:exon14:c.C4937T:p.S1646F;APC:NM_000038:exon16:c.C4991T:p.S1664F;APC:NM_001127510:exon17:c.C4991T:p.S1664F			D
5	112176299	G	A	APC	0	0	0	1	1	1	nonsynonymous SNV	APC:NM_001127511:exon14:c.G4954A:p.A1652T;APC:NM_000038:exon16:c.G5008A:p.A1670T;APC:NM_001127510:exon17:c.G5008A:p.A1670T			B
5	112176300	C	T	APC	0	0	0	1	1	0	nonsynonymous SNV	APC:NM_001127511:exon14:c.C4955T:p.A1652V;APC:NM_000038:exon16:c.C5009T:p.A1670V;APC:NM_001127510:exon17:c.C5009T:p.A1670V		rs202228932	B
5	112176302	G	A	APC	0	0	0	1	1	1	nonsynonymous SNV	APC:NM_001127511:exon14:c.G4957A:p.A1653T;APC:NM_000038:exon16:c.G5011A:p.A1671T;APC:NM_001127510:exon17:c.G5011A:p.A1671T			B
5	112176303	C	T	APC	0	0	0	1	1	1	nonsynonymous SNV	APC:NM_001127511:exon14:c.C4958T:p.A1653V;APC:NM_000038:exon16:c.C5012T:p.A1671V;APC:NM_001127510:exon17:c.C5012T:p.A1671V			B
5	112176308	G	A	APC	0	0	0	1	1	1	nonsynonymous SNV	APC:NM_001127511:exon14:c.G4963A:p.E1655K;APC:NM_000038:exon16:c.G5017A:p.E1673K;APC:NM_001127510:exon17:c.G5017A:p.E1673K			P
5	112176318	G	A	APC	0	0	0	1	1	1	nonsynonymous SNV	APC:NM_001127511:exon14:c.G4973A:p.R1658K;APC:NM_000038:exon16:c.G5027A:p.R1676K;APC:NM_001127510:exon17:c.G5027A:p.R1676K			B
5	112176336	G	A	APC	0	0	0	1	1	1	nonsynonymous SNV	APC:NM_001127511:exon14:c.G4991A:p.G1664D;APC:NM_000038:exon16:c.G5045A:p.G1682D;APC:NM_001127510:exon17:c.G5045A:p.G1682D			B
5	112176338	G	T	APC	0	0	0	1	1	0	stopgain	APC:NM_001127511:exon14:c.G4993T:p.E1665X;APC:NM_000038:exon16:c.G5047T:p.E1683X;APC:NM_001127510:exon17:c.G5047T:p.E1683X
5	112176351	G	A	APC	0	0	0	1	1	1	nonsynonymous SNV	APC:NM_001127511:exon14:c.G5006A:p.R1669Q;APC:NM_000038:exon16:c.G5060A:p.R1687Q;APC:NM_001127510:exon17:c.G5060A:p.R1687Q			D
5	112176353	G	A	APC	0	0	0	1	1	1	nonsynonymous SNV	APC:NM_001127511:exon14:c.G5008A:p.D1670N;APC:NM_000038:exon16:c.G5062A:p.D1688N;APC:NM_001127510:exon17:c.G5062A:p.D1688N			D
5	112176368	G	A	APC	0	0	0	1	1	1	nonsynonymous SNV	APC:NM_001127511:exon14:c.G5023A:p.E1675K;APC:NM_000038:exon16:c.G5077A:p.E1693K;APC:NM_001127510:exon17:c.G5077A:p.E1693K			D
5	112176390	C	T	APC	0	0	0	1	1	1	nonsynonymous SNV	APC:NM_001127511:exon14:c.C5045T:p.A1682V;APC:NM_000038:exon16:c.C5099T:p.A1700V;APC:NM_001127510:exon17:c.C5099T:p.A1700V			B
5	112176392	C	T	APC	0	0	0	1	1	1	stopgain	APC:NM_001127511:exon14:c.C5047T:p.Q1683X;APC:NM_000038:exon16:c.C5101T:p.Q1701X;APC:NM_001127510:exon17:c.C5101T:p.Q1701X
5	112176396	G	T	APC	0	0	0	1	1	1	nonsynonymous SNV	APC:NM_001127511:exon14:c.G5051T:p.G1684V;APC:NM_000038:exon16:c.G5105T:p.G1702V;APC:NM_001127510:exon17:c.G5105T:p.G1702V			B
5	112176399	G	A	APC	0	0	0	1	1	1	nonsynonymous SNV	APC:NM_001127511:exon14:c.G5054A:p.G1685E;APC:NM_000038:exon16:c.G5108A:p.G1703E;APC:NM_001127510:exon17:c.G5108A:p.G1703E			P
5	112176434	G	A	APC	0	0	0	1	1	1	nonsynonymous SNV	APC:NM_001127511:exon14:c.G5089A:p.D1697N;APC:NM_000038:exon16:c.G5143A:p.D1715N;APC:NM_001127510:exon17:c.G5143A:p.D1715N			B
5	112176443	G	A	APC	0	0	0	1	1	1	nonsynonymous SNV	APC:NM_001127511:exon14:c.G5098A:p.A1700T;APC:NM_000038:exon16:c.G5152A:p.A1718T;APC:NM_001127510:exon17:c.G5152A:p.A1718T			B
5	112176444	C	T	APC	0	0	0	1	1	1	nonsynonymous SNV	APC:NM_001127511:exon14:c.C5099T:p.A1700V;APC:NM_000038:exon16:c.C5153T:p.A1718V;APC:NM_001127510:exon17:c.C5153T:p.A1718V			B	SAMP
5	112176449	G	A	APC	0	0	0	1	1	1	nonsynonymous SNV	APC:NM_001127511:exon14:c.G5104A:p.E1702K;APC:NM_000038:exon16:c.G5158A:p.E1720K;APC:NM_001127510:exon17:c.G5158A:p.E1720K			D	SAMP
5	112176453	G	A	APC	0	0	0	1	1	1	nonsynonymous SNV	APC:NM_001127511:exon14:c.G5108A:p.G1703D;APC:NM_000038:exon16:c.G5162A:p.G1721D;APC:NM_001127510:exon17:c.G5162A:p.G1721D			B	SAMP
5	112176455	G	A	APC	0	0	0	1	1	1	nonsynonymous SNV	APC:NM_001127511:exon14:c.G5110A:p.D1704N;APC:NM_000038:exon16:c.G5164A:p.D1722N;APC:NM_001127510:exon17:c.G5164A:p.D1722N			D	SAMP
5	112176471	G	A	APC	0	0	0	1	1	1	nonsynonymous SNV	APC:NM_001127511:exon14:c.G5126A:p.C1709Y;APC:NM_000038:exon16:c.G5180A:p.C1727Y;APC:NM_001127510:exon17:c.G5180A:p.C1727Y			D	SAMP
5	112176518	G	A	APC	0	0	1	0	1	1	nonsynonymous SNV	APC:NM_001127511:exon14:c.G5173A:p.V1725M;APC:NM_000038:exon16:c.G5227A:p.V1743M;APC:NM_001127510:exon17:c.G5227A:p.V1743M			D
5	112176532	G	A	APC	0	0	0	1	1	1	nonsynonymous SNV	APC:NM_001127511:exon14:c.G5187A:p.M1729I;APC:NM_000038:exon16:c.G5241A:p.M1747I;APC:NM_001127510:exon17:c.G5241A:p.M1747I			D
5	112176533	G	A	APC	0	0	0	1	1	1	nonsynonymous SNV	APC:NM_001127511:exon14:c.G5188A:p.D1730N;APC:NM_000038:exon16:c.G5242A:p.D1748N;APC:NM_001127510:exon17:c.G5242A:p.D1748N			D
5	112176545	C	T	APC	0	0	0	1	1	1	stopgain	APC:NM_001127511:exon14:c.C5200T:p.Q1734X;APC:NM_000038:exon16:c.C5254T:p.Q1752X;APC:NM_001127510:exon17:c.C5254T:p.Q1752X
5	112176561	C	T	APC	0	0	0	1	1	1	nonsynonymous SNV	APC:NM_001127511:exon14:c.C5216T:p.S1739F;APC:NM_000038:exon16:c.C5270T:p.S1757F;APC:NM_001127510:exon17:c.C5270T:p.S1757F			P
5	112176567	C	T	APC	0	0	1	0	1	1	nonsynonymous SNV	APC:NM_001127511:exon14:c.C5222T:p.A1741V;APC:NM_000038:exon16:c.C5276T:p.A1759V;APC:NM_001127510:exon17:c.C5276T:p.A1759V			B
5	112176570	C	T	APC	0	0	0	1	1	1	nonsynonymous SNV	APC:NM_001127511:exon14:c.C5225T:p.P1742L;APC:NM_000038:exon16:c.C5279T:p.P1760L;APC:NM_001127510:exon17:c.C5279T:p.P1760L			B
5	112176590	G	A	APC	0	0	0	1	1	1	nonsynonymous SNV	APC:NM_001127511:exon14:c.G5245A:p.G1749S;APC:NM_000038:exon16:c.G5299A:p.G1767S;APC:NM_001127510:exon17:c.G5299A:p.G1767S			B
5	112176615	C	T	APC	0	0	0	1	1	1	nonsynonymous SNV	APC:NM_001127511:exon14:c.C5270T:p.P1757L;APC:NM_000038:exon16:c.C5324T:p.P1775L;APC:NM_001127510:exon17:c.C5324T:p.P1775L			B
5	112176623	C	T	APC	0	0	0	1	1	1	nonsynonymous SNV	APC:NM_001127511:exon14:c.C5278T:p.P1760S;APC:NM_000038:exon16:c.C5332T:p.P1778S;APC:NM_001127510:exon17:c.C5332T:p.P1778S			D
5	112176624	C	T	APC	0	0	0	1	1	1	nonsynonymous SNV	APC:NM_001127511:exon14:c.C5279T:p.P1760L;APC:NM_000038:exon16:c.C5333T:p.P1778L;APC:NM_001127510:exon17:c.C5333T:p.P1778L			D
5	112176632	C	CA	APC	0	0	0	1	1	1	frameshift substitution	APC:NM_001127511:exon14:c.5287_5287delinsCA;APC:NM_000038:exon16:c.5341_5341delinsCA;APC:NM_001127510:exon17:c.5341_5341delinsCA
5	112176641	G	A	APC	0	0	0	1	1	1	nonsynonymous SNV	APC:NM_001127511:exon14:c.G5296A:p.E1766K;APC:NM_000038:exon16:c.G5350A:p.E1784K;APC:NM_001127510:exon17:c.G5350A:p.E1784K			B
5	112176651	C	T	APC	0	0	0	1	1	1	nonsynonymous SNV	APC:NM_001127511:exon14:c.C5306T:p.T1769I;APC:NM_000038:exon16:c.C5360T:p.T1787I;APC:NM_001127510:exon17:c.C5360T:p.T1787I			B
5	112176693	C	T	APC	0	0	0	1	1	1	nonsynonymous SNV	APC:NM_001127511:exon14:c.C5348T:p.A1783V;APC:NM_000038:exon16:c.C5402T:p.A1801V;APC:NM_001127510:exon17:c.C5402T:p.A1801V			B
5	112176701	G	A	APC	0	0	0	1	1	1	nonsynonymous SNV	APC:NM_001127511:exon14:c.G5356A:p.V1786I;APC:NM_000038:exon16:c.G5410A:p.V1804I;APC:NM_001127510:exon17:c.G5410A:p.V1804I			B
5	112176708	C	T	APC	0	0	0	1	1	1	nonsynonymous SNV	APC:NM_001127511:exon14:c.C5363T:p.S1788L;APC:NM_000038:exon16:c.C5417T:p.S1806L;APC:NM_001127510:exon17:c.C5417T:p.S1806L			B
5	112176798	G	C	APC	0	0	0	1	1	1	nonsynonymous SNV	APC:NM_001127511:exon14:c.G5453C:p.G1818A;APC:NM_000038:exon16:c.G5507C:p.G1836A;APC:NM_001127510:exon17:c.G5507C:p.G1836A			B
5	112176798	G	A	APC	0	0	0	1	1	1	nonsynonymous SNV	APC:NM_001127511:exon14:c.G5453A:p.G1818E;APC:NM_000038:exon16:c.G5507A:p.G1836E;APC:NM_001127510:exon17:c.G5507A:p.G1836E			B
5	112176818	C	T	APC	0	1	0	0	1	1	nonsynonymous SNV	APC:NM_001127511:exon14:c.C5473T:p.P1825S;APC:NM_000038:exon16:c.C5527T:p.P1843S;APC:NM_001127510:exon17:c.C5527T:p.P1843S			D	APC_crr
5	112176821	C	T	APC	1	0	0	0	1	1	nonsynonymous SNV	APC:NM_001127511:exon14:c.C5476T:p.H1826Y;APC:NM_000038:exon16:c.C5530T:p.H1844Y;APC:NM_001127510:exon17:c.C5530T:p.H1844Y			D	APC_crr
5	112176831	C	T	APC	0	0	0	1	1	0	nonsynonymous SNV	APC:NM_001127511:exon14:c.C5486T:p.T1829M;APC:NM_000038:exon16:c.C5540T:p.T1847M;APC:NM_001127510:exon17:c.C5540T:p.T1847M		rs371686531	D	APC_crr
5	112176833	C	T	APC	0	0	0	1	1	1	nonsynonymous SNV	APC:NM_001127511:exon14:c.C5488T:p.P1830S;APC:NM_000038:exon16:c.C5542T:p.P1848S;APC:NM_001127510:exon17:c.C5542T:p.P1848S			D	APC_crr
5	112176842	G	A	APC	0	0	0	1	1	1	nonsynonymous SNV	APC:NM_001127511:exon14:c.G5497A:p.G1833R;APC:NM_000038:exon16:c.G5551A:p.G1851R;APC:NM_001127510:exon17:c.G5551A:p.G1851R			D	APC_crr
5	112176861	C	T	APC	0	0	0	1	1	1	nonsynonymous SNV	APC:NM_001127511:exon14:c.C5516T:p.S1839L;APC:NM_000038:exon16:c.C5570T:p.S1857L;APC:NM_001127510:exon17:c.C5570T:p.S1857L			D	APC_crr
5	112176894	A	G	APC	0	0	0	1	1	1	nonsynonymous SNV	APC:NM_001127511:exon14:c.A5549G:p.D1850G;APC:NM_000038:exon16:c.A5603G:p.D1868G;APC:NM_001127510:exon17:c.A5603G:p.D1868G			B
5	112176918	G	C	APC	0	0	1	0	1	1	nonsynonymous SNV	APC:NM_001127511:exon14:c.G5573C:p.R1858T;APC:NM_000038:exon16:c.G5627C:p.R1876T;APC:NM_001127510:exon17:c.G5627C:p.R1876T			P
5	112176920	G	A	APC	0	0	0	1	1	1	nonsynonymous SNV	APC:NM_001127511:exon14:c.G5575A:p.E1859K;APC:NM_000038:exon16:c.G5629A:p.E1877K;APC:NM_001127510:exon17:c.G5629A:p.E1877K			D
5	112176926	G	A	APC	0	0	0	1	1	1	nonsynonymous SNV	APC:NM_001127511:exon14:c.G5581A:p.A1861T;APC:NM_000038:exon16:c.G5635A:p.A1879T;APC:NM_001127510:exon17:c.G5635A:p.A1879T			P
5	112176929	G	A	APC	0	0	0	1	1	0	nonsynonymous SNV	APC:NM_001127511:exon14:c.G5584A:p.E1862K;APC:NM_000038:exon16:c.G5638A:p.E1880K;APC:NM_001127510:exon17:c.G5638A:p.E1880K			D
5	112176934	A	T	APC	0	0	1	0	1	1	nonsynonymous SNV	APC:NM_001127511:exon14:c.A5589T:p.L1863F;APC:NM_000038:exon16:c.A5643T:p.L1881F;APC:NM_001127510:exon17:c.A5643T:p.L1881F			D
5	112176936	G	A	APC	0	0	0	1	1	1	nonsynonymous SNV	APC:NM_001127511:exon14:c.G5591A:p.R1864K;APC:NM_000038:exon16:c.G5645A:p.R1882K;APC:NM_001127510:exon17:c.G5645A:p.R1882K			B
5	112176966	C	T	APC	0	0	1	0	1	0	nonsynonymous SNV	APC:NM_001127511:exon14:c.C5621T:p.A1874V;APC:NM_000038:exon16:c.C5675T:p.A1892V;APC:NM_001127510:exon17:c.C5675T:p.A1892V			B
5	112176975	C	T	APC	0	0	0	1	1	1	nonsynonymous SNV	APC:NM_001127511:exon14:c.C5630T:p.T1877I;APC:NM_000038:exon16:c.C5684T:p.T1895I;APC:NM_001127510:exon17:c.C5684T:p.T1895I			B
5	112176996	C	T	APC	0	0	1	0	1	1	nonsynonymous SNV	APC:NM_001127511:exon14:c.C5651T:p.S1884F;APC:NM_000038:exon16:c.C5705T:p.S1902F;APC:NM_001127510:exon17:c.C5705T:p.S1902F			B
5	112177001	C	T	APC	0	0	0	1	1	1	stopgain	APC:NM_001127511:exon14:c.C5656T:p.Q1886X;APC:NM_000038:exon16:c.C5710T:p.Q1904X;APC:NM_001127510:exon17:c.C5710T:p.Q1904X
5	112177010	G	A	APC	0	0	0	1	1	1	nonsynonymous SNV	APC:NM_001127511:exon14:c.G5665A:p.A1889T;APC:NM_000038:exon16:c.G5719A:p.A1907T;APC:NM_001127510:exon17:c.G5719A:p.A1907T			B
5	112177020	C	T	APC	0	0	1	0	1	1	nonsynonymous SNV	APC:NM_001127511:exon14:c.C5675T:p.T1892I;APC:NM_000038:exon16:c.C5729T:p.T1910I;APC:NM_001127510:exon17:c.C5729T:p.T1910I			B
5	112177025	G	A	APC	0	0	0	1	1	1	nonsynonymous SNV	APC:NM_001127511:exon14:c.G5680A:p.A1894T;APC:NM_000038:exon16:c.G5734A:p.A1912T;APC:NM_001127510:exon17:c.G5734A:p.A1912T			B
5	112177034	A	G	APC	0	0	0	1	1	1	nonsynonymous SNV	APC:NM_001127511:exon14:c.A5689G:p.K1897E;APC:NM_000038:exon16:c.A5743G:p.K1915E;APC:NM_001127510:exon17:c.A5743G:p.K1915E			D
5	112177037	C	T	APC	0	0	0	1	1	1	stopgain	APC:NM_001127511:exon14:c.C5692T:p.Q1898X;APC:NM_000038:exon16:c.C5746T:p.Q1916X;APC:NM_001127510:exon17:c.C5746T:p.Q1916X
5	112177055	C	T	APC	0	0	0	1	1	1	stopgain	APC:NM_001127511:exon14:c.C5710T:p.Q1904X;APC:NM_000038:exon16:c.C5764T:p.Q1922X;APC:NM_001127510:exon17:c.C5764T:p.Q1922X
5	112177073	C	T	APC	0	0	1	0	1	1	stopgain	APC:NM_001127511:exon14:c.C5728T:p.Q1910X;APC:NM_000038:exon16:c.C5782T:p.Q1928X;APC:NM_001127510:exon17:c.C5782T:p.Q1928X
5	112177113	C	T	APC	0	0	1	0	1	1	nonsynonymous SNV	APC:NM_001127511:exon14:c.C5768T:p.P1923L;APC:NM_000038:exon16:c.C5822T:p.P1941L;APC:NM_001127510:exon17:c.C5822T:p.P1941L			B
5	112177119	G	A	APC	0	0	0	1	1	1	nonsynonymous SNV	APC:NM_001127511:exon14:c.G5774A:p.R1925K;APC:NM_000038:exon16:c.G5828A:p.R1943K;APC:NM_001127510:exon17:c.G5828A:p.R1943K			B
5	112177121	G	A	APC	0	0	1	0	1	1	nonsynonymous SNV	APC:NM_001127511:exon14:c.G5776A:p.G1926R;APC:NM_000038:exon16:c.G5830A:p.G1944R;APC:NM_001127510:exon17:c.G5830A:p.G1944R			P
5	112177127	G	A	APC	0	0	0	1	1	1	nonsynonymous SNV	APC:NM_001127511:exon14:c.G5782A:p.A1928T;APC:NM_000038:exon16:c.G5836A:p.A1946T;APC:NM_001127510:exon17:c.G5836A:p.A1946T			P
5	112177133	G	A	APC	0	0	0	1	1	1	nonsynonymous SNV	APC:NM_001127511:exon14:c.G5788A:p.D1930N;APC:NM_000038:exon16:c.G5842A:p.D1948N;APC:NM_001127510:exon17:c.G5842A:p.D1948N			D
5	112177136	G	A	APC	0	0	0	1	1	1	nonsynonymous SNV	APC:NM_001127511:exon14:c.G5791A:p.E1931K;APC:NM_000038:exon16:c.G5845A:p.E1949K;APC:NM_001127510:exon17:c.G5845A:p.E1949K			D	APC_crr
5	112177154	G	A	APC	0	0	0	1	1	1	nonsynonymous SNV	APC:NM_001127511:exon14:c.G5809A:p.A1937T;APC:NM_000038:exon16:c.G5863A:p.A1955T;APC:NM_001127510:exon17:c.G5863A:p.A1955T			P	APC_crr
5	112177176	G	A	APC	0	0	1	0	1	1	nonsynonymous SNV	APC:NM_001127511:exon14:c.G5831A:p.C1944Y;APC:NM_000038:exon16:c.G5885A:p.C1962Y;APC:NM_001127510:exon17:c.G5885A:p.C1962Y			D	APC_crr
5	112177191	C	T	APC	0	0	0	1	1	1	nonsynonymous SNV	APC:NM_001127511:exon14:c.C5846T:p.S1949F;APC:NM_000038:exon16:c.C5900T:p.S1967F;APC:NM_001127510:exon17:c.C5900T:p.S1967F			D	APC_crr
5	112177200	G	A	APC	0	0	1	0	1	1	nonsynonymous SNV	APC:NM_001127511:exon14:c.G5855A:p.S1952N;APC:NM_000038:exon16:c.G5909A:p.S1970N;APC:NM_001127510:exon17:c.G5909A:p.S1970N			D	APC_crr
5	112177205	C	T	APC	0	0	0	1	1	1	nonsynonymous SNV	APC:NM_001127511:exon14:c.C5860T:p.L1954F;APC:NM_000038:exon16:c.C5914T:p.L1972F;APC:NM_001127510:exon17:c.C5914T:p.L1972F			D	APC_crr
5	112177260	C	T	APC	0	0	0	1	1	1	nonsynonymous SNV	APC:NM_001127511:exon14:c.C5915T:p.T1972I;APC:NM_000038:exon16:c.C5969T:p.T1990I;APC:NM_001127510:exon17:c.C5969T:p.T1990I			B
5	112177265	C	T	APC	0	0	0	1	1	1	nonsynonymous SNV	APC:NM_001127511:exon14:c.C5920T:p.P1974S;APC:NM_000038:exon16:c.C5974T:p.P1992S;APC:NM_001127510:exon17:c.C5974T:p.P1992S			B
5	112177286	C	T	APC	0	0	0	1	1	1	nonsynonymous SNV	APC:NM_001127511:exon14:c.C5941T:p.P1981S;APC:NM_000038:exon16:c.C5995T:p.P1999S;APC:NM_001127510:exon17:c.C5995T:p.P1999S			B
5	112177287	C	T	APC	0	0	0	1	1	1	nonsynonymous SNV	APC:NM_001127511:exon14:c.C5942T:p.P1981L;APC:NM_000038:exon16:c.C5996T:p.P1999L;APC:NM_001127510:exon17:c.C5996T:p.P1999L			B
5	112177290	G	A	APC	0	0	0	1	1	1	nonsynonymous SNV	APC:NM_001127511:exon14:c.G5945A:p.S1982N;APC:NM_000038:exon16:c.G5999A:p.S2000N;APC:NM_001127510:exon17:c.G5999A:p.S2000N			B
5	112177296	C	T	APC	0	0	1	0	1	1	nonsynonymous SNV	APC:NM_001127511:exon14:c.C5951T:p.P1984L;APC:NM_000038:exon16:c.C6005T:p.P2002L;APC:NM_001127510:exon17:c.C6005T:p.P2002L			D
5	112177298	C	T	APC	0	0	0	1	1	1	stopgain	APC:NM_001127511:exon14:c.C5953T:p.Q1985X;APC:NM_000038:exon16:c.C6007T:p.Q2003X;APC:NM_001127510:exon17:c.C6007T:p.Q2003X
5	112177302	C	T	APC	0	0	0	1	1	1	nonsynonymous SNV	APC:NM_001127511:exon14:c.C5957T:p.A1986V;APC:NM_000038:exon16:c.C6011T:p.A2004V;APC:NM_001127510:exon17:c.C6011T:p.A2004V			B
5	112177314	C	T	APC	0	0	0	1	1	1	nonsynonymous SNV	APC:NM_001127511:exon14:c.C5969T:p.A1990V;APC:NM_000038:exon16:c.C6023T:p.A2008V;APC:NM_001127510:exon17:c.C6023T:p.A2008V			D	APC_crr
5	112177316	C	T	APC	0	0	0	1	1	1	nonsynonymous SNV	APC:NM_001127511:exon14:c.C5971T:p.P1991S;APC:NM_000038:exon16:c.C6025T:p.P2009S;APC:NM_001127510:exon17:c.C6025T:p.P2009S			D	APC_crr
5	112177341	C	T	APC	0	0	0	1	1	1	nonsynonymous SNV	APC:NM_001127511:exon14:c.C5996T:p.T1999I;APC:NM_000038:exon16:c.C6050T:p.T2017I;APC:NM_001127510:exon17:c.C6050T:p.T2017I			D	APC_crr
5	112177343	C	T	APC	0	0	1	0	1	1	nonsynonymous SNV	APC:NM_001127511:exon14:c.C5998T:p.P2000S;APC:NM_000038:exon16:c.C6052T:p.P2018S;APC:NM_001127510:exon17:c.C6052T:p.P2018S			P	APC_crr
5	112177346	G	A	APC	0	0	0	1	1	1	nonsynonymous SNV	APC:NM_001127511:exon14:c.G6001A:p.V2001I;APC:NM_000038:exon16:c.G6055A:p.V2019I;APC:NM_001127510:exon17:c.G6055A:p.V2019I			D	APC_crr
5	112177365	G	A	APC	0	0	1	0	1	1	nonsynonymous SNV	APC:NM_001127511:exon14:c.G6020A:p.S2007N;APC:NM_000038:exon16:c.G6074A:p.S2025N;APC:NM_001127510:exon17:c.G6074A:p.S2025N			D	APC_crr
5	112177368	C	T	APC	1	0	0	0	1	1	nonsynonymous SNV	APC:NM_001127511:exon14:c.C6023T:p.S2008F;APC:NM_000038:exon16:c.C6077T:p.S2026F;APC:NM_001127510:exon17:c.C6077T:p.S2026F			D	APC_crr
5	112177374	G	A	APC	0	0	0	1	1	1	nonsynonymous SNV	APC:NM_001127511:exon14:c.G6029A:p.S2010N;APC:NM_000038:exon16:c.G6083A:p.S2028N;APC:NM_001127510:exon17:c.G6083A:p.S2028N			P	APC_crr
5	112177376	T	C	APC	0	0	0	1	1	1	nonsynonymous SNV	APC:NM_001127511:exon14:c.T6031C:p.S2011P;APC:NM_000038:exon16:c.T6085C:p.S2029P;APC:NM_001127510:exon17:c.T6085C:p.S2029P			D	APC_crr
5	112177383	G	A	APC	0	0	0	1	1	1	nonsynonymous SNV	APC:NM_001127511:exon14:c.G6038A:p.S2013N;APC:NM_000038:exon16:c.G6092A:p.S2031N;APC:NM_001127510:exon17:c.G6092A:p.S2031N			D	APC_crr
5	112177388	G	A	APC	0	0	0	1	1	1	nonsynonymous SNV	APC:NM_001127511:exon14:c.G6043A:p.D2015N;APC:NM_000038:exon16:c.G6097A:p.D2033N;APC:NM_001127510:exon17:c.G6097A:p.D2033N			D
5	112177392	C	T	APC	0	0	0	1	1	1	nonsynonymous SNV	APC:NM_001127511:exon14:c.C6047T:p.S2016F;APC:NM_000038:exon16:c.C6101T:p.S2034F;APC:NM_001127510:exon17:c.C6101T:p.S2034F			D	SAMP
5	112177397	G	A	APC	0	0	0	1	1	1	nonsynonymous SNV	APC:NM_001127511:exon14:c.G6052A:p.D2018N;APC:NM_000038:exon16:c.G6106A:p.D2036N;APC:NM_001127510:exon17:c.G6106A:p.D2036N			D	SAMP
5	112177409	C	T	APC	0	0	0	1	1	1	stopgain	APC:NM_001127511:exon14:c.C6064T:p.Q2022X;APC:NM_000038:exon16:c.C6118T:p.Q2040X;APC:NM_001127510:exon17:c.C6118T:p.Q2040X				SAMP
5	112177425	C	A	APC	0	0	0	1	1	1	nonsynonymous SNV	APC:NM_001127511:exon14:c.C6080A:p.S2027Y;APC:NM_000038:exon16:c.C6134A:p.S2045Y;APC:NM_001127510:exon17:c.C6134A:p.S2045Y			D	SAMP
5	112177427	G	A	APC	0	0	0	1	1	0	nonsynonymous SNV	APC:NM_001127511:exon14:c.G6082A:p.A2028T;APC:NM_000038:exon16:c.G6136A:p.A2046T;APC:NM_001127510:exon17:c.G6136A:p.A2046T			D	SAMP
5	112177432	G	A	APC	0	0	0	1	1	1	nonsynonymous SNV	APC:NM_001127511:exon14:c.G6087A:p.M2029I;APC:NM_000038:exon16:c.G6141A:p.M2047I;APC:NM_001127510:exon17:c.G6141A:p.M2047I			D	SAMP
5	112177434	C	CA	APC	0	0	0	1	1	1	frameshift substitution	APC:NM_001127511:exon14:c.6089_6089delinsCA;APC:NM_000038:exon16:c.6143_6143delinsCA;APC:NM_001127510:exon17:c.6143_6143delinsCA				SAMP
5	112177446	A	G	APC	0	0	1	0	1	1	nonsynonymous SNV	APC:NM_001127511:exon14:c.A6101G:p.K2034R;APC:NM_000038:exon16:c.A6155G:p.K2052R;APC:NM_001127510:exon17:c.A6155G:p.K2052R			B	SAMP
5	112177452	C	T	APC	0	0	0	1	1	1	nonsynonymous SNV	APC:NM_001127511:exon14:c.C6107T:p.S2036L;APC:NM_000038:exon16:c.C6161T:p.S2054L;APC:NM_001127510:exon17:c.C6161T:p.S2054L			P	SAMP
5	112177455	G	A	APC	0	0	0	1	1	1	nonsynonymous SNV	APC:NM_001127511:exon14:c.G6110A:p.R2037K;APC:NM_000038:exon16:c.G6164A:p.R2055K;APC:NM_001127510:exon17:c.G6164A:p.R2055K			B
5	112177463	G	A	APC	0	0	0	1	1	1	nonsynonymous SNV	APC:NM_001127511:exon14:c.G6118A:p.G2040S;APC:NM_000038:exon16:c.G6172A:p.G2058S;APC:NM_001127510:exon17:c.G6172A:p.G2058S			B
5	112177482	G	A	APC	0	0	0	1	1	1	nonsynonymous SNV	APC:NM_001127511:exon14:c.G6137A:p.S2046N;APC:NM_000038:exon16:c.G6191A:p.S2064N;APC:NM_001127510:exon17:c.G6191A:p.S2064N			B
5	112177499	G	A	APC	0	0	0	1	1	1	nonsynonymous SNV	APC:NM_001127511:exon14:c.G6154A:p.G2052S;APC:NM_000038:exon16:c.G6208A:p.G2070S;APC:NM_001127510:exon17:c.G6208A:p.G2070S			B
5	112177508	G	A	APC	0	0	0	1	1	1	nonsynonymous SNV	APC:NM_001127511:exon14:c.G6163A:p.G2055S;APC:NM_000038:exon16:c.G6217A:p.G2073S;APC:NM_001127510:exon17:c.G6217A:p.G2073S			B
5	112177545	G	A	APC	0	0	0	1	1	1	nonsynonymous SNV	APC:NM_001127511:exon14:c.G6200A:p.R2067K;APC:NM_000038:exon16:c.G6254A:p.R2085K;APC:NM_001127510:exon17:c.G6254A:p.R2085K			B
5	112177548	C	T	APC	0	0	0	1	1	1	nonsynonymous SNV	APC:NM_001127511:exon14:c.C6203T:p.P2068L;APC:NM_000038:exon16:c.C6257T:p.P2086L;APC:NM_001127510:exon17:c.C6257T:p.P2086L			D
5	112177550	G	A	APC	0	0	0	1	1	1	nonsynonymous SNV	APC:NM_001127511:exon14:c.G6205A:p.D2069N;APC:NM_000038:exon16:c.G6259A:p.D2087N;APC:NM_001127510:exon17:c.G6259A:p.D2087N			B
5	112177554	C	T	APC	0	0	0	1	1	1	nonsynonymous SNV	APC:NM_001127511:exon14:c.C6209T:p.S2070L;APC:NM_000038:exon16:c.C6263T:p.S2088L;APC:NM_001127510:exon17:c.C6263T:p.S2088L			D
5	112177562	G	A	APC	0	0	0	1	1	1	nonsynonymous SNV	APC:NM_001127511:exon14:c.G6217A:p.G2073S;APC:NM_000038:exon16:c.G6271A:p.G2091S;APC:NM_001127510:exon17:c.G6271A:p.G2091S			P
5	112177563	G	A	APC	0	0	1	0	1	1	nonsynonymous SNV	APC:NM_001127511:exon14:c.G6218A:p.G2073D;APC:NM_000038:exon16:c.G6272A:p.G2091D;APC:NM_001127510:exon17:c.G6272A:p.G2091D			P
5	112177577	T	C	APC	0	0	0	1	1	1	nonsynonymous SNV	APC:NM_001127511:exon14:c.T6232C:p.S2078P;APC:NM_000038:exon16:c.T6286C:p.S2096P;APC:NM_001127510:exon17:c.T6286C:p.S2096P			D
5	112177580	G	A	APC	0	0	0	1	1	1	nonsynonymous SNV	APC:NM_001127511:exon14:c.G6235A:p.E2079K;APC:NM_000038:exon16:c.G6289A:p.E2097K;APC:NM_001127510:exon17:c.G6289A:p.E2097K			D
5	112177593	G	A	APC	0	0	0	1	1	1	stopgain	APC:NM_001127511:exon14:c.G6248A:p.W2083X;APC:NM_000038:exon16:c.G6302A:p.W2101X;APC:NM_001127510:exon17:c.G6302A:p.W2101X
5	112177599	C	T	APC	0	0	1	0	1	1	nonsynonymous SNV	APC:NM_001127511:exon14:c.C6254T:p.A2085V;APC:NM_000038:exon16:c.C6308T:p.A2103V;APC:NM_001127510:exon17:c.C6308T:p.A2103V			D
5	112177610	G	A	APC	0	0	0	1	1	0	nonsynonymous SNV	APC:NM_001127511:exon14:c.G6265A:p.G2089S;APC:NM_000038:exon16:c.G6319A:p.G2107S;APC:NM_001127510:exon17:c.G6319A:p.G2107S			D
5	112177611	G	A	APC	0	0	0	1	1	1	nonsynonymous SNV	APC:NM_001127511:exon14:c.G6266A:p.G2089D;APC:NM_000038:exon16:c.G6320A:p.G2107D;APC:NM_001127510:exon17:c.G6320A:p.G2107D			D
5	112177620	C	T	APC	0	0	1	0	1	1	nonsynonymous SNV	APC:NM_001127511:exon14:c.C6275T:p.S2092F;APC:NM_000038:exon16:c.C6329T:p.S2110F;APC:NM_001127510:exon17:c.C6329T:p.S2110F			D
5	112177625	G	A	APC	0	0	0	1	1	1	nonsynonymous SNV	APC:NM_001127511:exon14:c.G6280A:p.V2094I;APC:NM_000038:exon16:c.G6334A:p.V2112I;APC:NM_001127510:exon17:c.G6334A:p.V2112I			D
5	112177629	G	T	APC	0	0	0	1	1	1	nonsynonymous SNV	APC:NM_001127511:exon14:c.G6284T:p.S2095I;APC:NM_000038:exon16:c.G6338T:p.S2113I;APC:NM_001127510:exon17:c.G6338T:p.S2113I			D
5	112177643	G	A	APC	0	0	0	1	1	1	nonsynonymous SNV	APC:NM_001127511:exon14:c.G6298A:p.A2100T;APC:NM_000038:exon16:c.G6352A:p.A2118T;APC:NM_001127510:exon17:c.G6352A:p.A2118T			D
5	112177644	C	T	APC	0	0	0	1	1	1	nonsynonymous SNV	APC:NM_001127511:exon14:c.C6299T:p.A2100V;APC:NM_000038:exon16:c.C6353T:p.A2118V;APC:NM_001127510:exon17:c.C6353T:p.A2118V			D
5	112177646	G	A	APC	0	0	1	0	1	1	nonsynonymous SNV	APC:NM_001127511:exon14:c.G6301A:p.A2101T;APC:NM_000038:exon16:c.G6355A:p.A2119T;APC:NM_001127510:exon17:c.G6355A:p.A2119T			D
5	112177652	G	A	APC	0	0	0	1	1	1	nonsynonymous SNV	APC:NM_001127511:exon14:c.G6307A:p.A2103T;APC:NM_000038:exon16:c.G6361A:p.A2121T;APC:NM_001127510:exon17:c.G6361A:p.A2121T			D
5	112177656	C	T	APC	0	0	0	1	1	1	nonsynonymous SNV	APC:NM_001127511:exon14:c.C6311T:p.A2104V;APC:NM_000038:exon16:c.C6365T:p.A2122V;APC:NM_001127510:exon17:c.C6365T:p.A2122V			P
5	112177673	G	T	APC	0	0	0	1	1	1	nonsynonymous SNV	APC:NM_001127511:exon14:c.G6328T:p.A2110S;APC:NM_000038:exon16:c.G6382T:p.A2128S;APC:NM_001127510:exon17:c.G6382T:p.A2128S			P
5	112177677	C	T	APC	0	0	0	1	1	0	nonsynonymous SNV	APC:NM_001127511:exon14:c.C6332T:p.S2111L;APC:NM_000038:exon16:c.C6386T:p.S2129L;APC:NM_001127510:exon17:c.C6386T:p.S2129L			D
5	112177682	G	A	APC	0	0	0	1	1	1	nonsynonymous SNV	APC:NM_001127511:exon14:c.G6337A:p.D2113N;APC:NM_000038:exon16:c.G6391A:p.D2131N;APC:NM_001127510:exon17:c.G6391A:p.D2131N			D
5	112177686	C	T	APC	0	0	1	0	1	1	nonsynonymous SNV	APC:NM_001127511:exon14:c.C6341T:p.S2114L;APC:NM_000038:exon16:c.C6395T:p.S2132L;APC:NM_001127510:exon17:c.C6395T:p.S2132L			D
5	112177692	C	T	APC	0	0	0	1	1	1	nonsynonymous SNV	APC:NM_001127511:exon14:c.C6347T:p.S2116F;APC:NM_000038:exon16:c.C6401T:p.S2134F;APC:NM_001127510:exon17:c.C6401T:p.S2134F			D
5	112177724	G	A	APC	0	0	0	1	1	1	nonsynonymous SNV	APC:NM_001127511:exon14:c.G6379A:p.G2127R;APC:NM_000038:exon16:c.G6433A:p.G2145R;APC:NM_001127510:exon17:c.G6433A:p.G2145R			D
5	112177731	C	T	APC	0	0	0	1	1	1	nonsynonymous SNV	APC:NM_001127511:exon14:c.C6386T:p.P2129L;APC:NM_000038:exon16:c.C6440T:p.P2147L;APC:NM_001127510:exon17:c.C6440T:p.P2147L			D
5	112177739	C	T	APC	0	0	0	1	1	1	nonsynonymous SNV	APC:NM_001127511:exon14:c.C6394T:p.L2132F;APC:NM_000038:exon16:c.C6448T:p.L2150F;APC:NM_001127510:exon17:c.C6448T:p.L2150F			D
5	112177748	G	A	APC	0	1	0	0	1	1	nonsynonymous SNV	APC:NM_001127511:exon14:c.G6403A:p.D2135N;APC:NM_000038:exon16:c.G6457A:p.D2153N;APC:NM_001127510:exon17:c.G6457A:p.D2153N			B
5	112177799	C	T	APC	0	0	0	1	1	1	nonsynonymous SNV	APC:NM_001127511:exon14:c.C6454T:p.P2152S;APC:NM_000038:exon16:c.C6508T:p.P2170S;APC:NM_001127510:exon17:c.C6508T:p.P2170S			D
5	112177835	G	A	APC	0	0	0	1	1	1	nonsynonymous SNV	APC:NM_001127511:exon14:c.G6490A:p.E2164K;APC:NM_000038:exon16:c.G6544A:p.E2182K;APC:NM_001127510:exon17:c.G6544A:p.E2182K			P
5	112177839	C	T	APC	0	0	0	1	1	1	nonsynonymous SNV	APC:NM_001127511:exon14:c.C6494T:p.S2165F;APC:NM_000038:exon16:c.C6548T:p.S2183F;APC:NM_001127510:exon17:c.C6548T:p.S2183F			P
5	112177845	G	A	APC	0	0	0	1	1	1	nonsynonymous SNV	APC:NM_001127511:exon14:c.G6500A:p.S2167N;APC:NM_000038:exon16:c.G6554A:p.S2185N;APC:NM_001127510:exon17:c.G6554A:p.S2185N			B
5	112177859	G	A	APC	0	0	0	1	1	1	nonsynonymous SNV	APC:NM_001127511:exon14:c.G6514A:p.G2172R;APC:NM_000038:exon16:c.G6568A:p.G2190R;APC:NM_001127510:exon17:c.G6568A:p.G2190R			D
5	112177860	G	A	APC	0	0	0	1	1	1	nonsynonymous SNV	APC:NM_001127511:exon14:c.G6515A:p.G2172E;APC:NM_000038:exon16:c.G6569A:p.G2190E;APC:NM_001127510:exon17:c.G6569A:p.G2190E			D
5	112177871	G	A	APC	0	0	0	1	1	1	nonsynonymous SNV	APC:NM_001127511:exon14:c.G6526A:p.V2176I;APC:NM_000038:exon16:c.G6580A:p.V2194I;APC:NM_001127510:exon17:c.G6580A:p.V2194I			B
5	112177890	C	T	APC	0	0	1	0	1	1	nonsynonymous SNV	APC:NM_001127511:exon14:c.C6545T:p.T2182I;APC:NM_000038:exon16:c.C6599T:p.T2200I;APC:NM_001127510:exon17:c.C6599T:p.T2200I			D
5	112177901	C	T	APC	0	0	0	1	1	0	stopgain	APC:NM_001127511:exon14:c.C6556T:p.R2186X;APC:NM_000038:exon16:c.C6610T:p.R2204X;APC:NM_001127510:exon17:c.C6610T:p.R2204X
5	112177928	A	C	APC	0	0	1	0	1	1	nonsynonymous SNV	APC:NM_001127511:exon14:c.A6583C:p.M2195L;APC:NM_000038:exon16:c.A6637C:p.M2213L;APC:NM_001127510:exon17:c.A6637C:p.M2213L			B
5	112177938	C	T	APC	0	0	0	1	1	1	nonsynonymous SNV	APC:NM_001127511:exon14:c.C6593T:p.P2198L;APC:NM_000038:exon16:c.C6647T:p.P2216L;APC:NM_001127510:exon17:c.C6647T:p.P2216L			B
5	112177940	C	T	APC	0	0	0	1	1	1	nonsynonymous SNV	APC:NM_001127511:exon14:c.C6595T:p.L2199F;APC:NM_000038:exon16:c.C6649T:p.L2217F;APC:NM_001127510:exon17:c.C6649T:p.L2217F			P
5	112177954	G	A	APC	0	0	1	0	1	1	nonsynonymous SNV	APC:NM_001127511:exon14:c.G6609A:p.M2203I;APC:NM_000038:exon16:c.G6663A:p.M2221I;APC:NM_001127510:exon17:c.G6663A:p.M2221I			B	APC_basic
5	112177968	G	A	APC	0	0	0	1	1	1	nonsynonymous SNV	APC:NM_001127511:exon14:c.G6623A:p.R2208Q;APC:NM_000038:exon16:c.G6677A:p.R2226Q;APC:NM_001127510:exon17:c.G6677A:p.R2226Q			D	APC_basic
5	112177995	G	A	APC	0	0	0	1	1	1	nonsynonymous SNV	APC:NM_001127511:exon14:c.G6650A:p.G2217E;APC:NM_000038:exon16:c.G6704A:p.G2235E;APC:NM_001127510:exon17:c.G6704A:p.G2235E			D	APC_basic
5	112178019	C	T	APC	0	0	0	1	1	1	nonsynonymous SNV	APC:NM_001127511:exon14:c.C6674T:p.T2225I;APC:NM_000038:exon16:c.C6728T:p.T2243I;APC:NM_001127510:exon17:c.C6728T:p.T2243I			D	APC_basic
5	112178042	C	T	APC	0	0	1	0	1	1	nonsynonymous SNV	APC:NM_001127511:exon14:c.C6697T:p.P2233S;APC:NM_000038:exon16:c.C6751T:p.P2251S;APC:NM_001127510:exon17:c.C6751T:p.P2251S			D	APC_basic
5	112178045	C	T	APC	0	0	0	1	1	1	nonsynonymous SNV	APC:NM_001127511:exon14:c.C6700T:p.P2234S;APC:NM_000038:exon16:c.C6754T:p.P2252S;APC:NM_001127510:exon17:c.C6754T:p.P2252S			B	APC_basic
5	112178061	C	T	APC	0	0	0	1	1	1	nonsynonymous SNV	APC:NM_001127511:exon14:c.C6716T:p.A2239V;APC:NM_000038:exon16:c.C6770T:p.A2257V;APC:NM_001127510:exon17:c.C6770T:p.A2257V			B	APC_basic
5	112178072	C	T	APC	0	0	0	1	1	1	nonsynonymous SNV	APC:NM_001127511:exon14:c.C6727T:p.P2243S;APC:NM_000038:exon16:c.C6781T:p.P2261S;APC:NM_001127510:exon17:c.C6781T:p.P2261S			D	APC_basic
5	112178073	C	T	APC	0	0	0	1	1	0	nonsynonymous SNV	APC:NM_001127511:exon14:c.C6728T:p.P2243L;APC:NM_000038:exon16:c.C6782T:p.P2261L;APC:NM_001127510:exon17:c.C6782T:p.P2261L		rs376494248	D	APC_basic
5	112178076	G	A	APC	0	0	1	0	1	1	nonsynonymous SNV	APC:NM_001127511:exon14:c.G6731A:p.S2244N;APC:NM_000038:exon16:c.G6785A:p.S2262N;APC:NM_001127510:exon17:c.G6785A:p.S2262N			B	APC_basic
5	112178090	G	A	APC	0	0	0	1	1	1	nonsynonymous SNV	APC:NM_001127511:exon14:c.G6745A:p.A2249T;APC:NM_000038:exon16:c.G6799A:p.A2267T;APC:NM_001127510:exon17:c.G6799A:p.A2267T			B	APC_basic
5	112178091	C	T	APC	0	0	0	1	1	1	nonsynonymous SNV	APC:NM_001127511:exon14:c.C6746T:p.A2249V;APC:NM_000038:exon16:c.C6800T:p.A2267V;APC:NM_001127510:exon17:c.C6800T:p.A2267V			B	APC_basic
5	112178106	G	A	APC	0	0	0	1	1	1	nonsynonymous SNV	APC:NM_001127511:exon14:c.G6761A:p.R2254K;APC:NM_000038:exon16:c.G6815A:p.R2272K;APC:NM_001127510:exon17:c.G6815A:p.R2272K			B	APC_basic
5	112178111	G	A	APC	0	0	0	1	1	1	nonsynonymous SNV	APC:NM_001127511:exon14:c.G6766A:p.A2256T;APC:NM_000038:exon16:c.G6820A:p.A2274T;APC:NM_001127510:exon17:c.G6820A:p.A2274T			B	APC_basic
5	112178118	C	T	APC	0	0	1	0	1	1	nonsynonymous SNV	APC:NM_001127511:exon14:c.C6773T:p.P2258L;APC:NM_000038:exon16:c.C6827T:p.P2276L;APC:NM_001127510:exon17:c.C6827T:p.P2276L			P	APC_basic
5	112178132	G	A	APC	0	0	0	1	1	1	nonsynonymous SNV	APC:NM_001127511:exon14:c.G6787A:p.E2263K;APC:NM_000038:exon16:c.G6841A:p.E2281K;APC:NM_001127510:exon17:c.G6841A:p.E2281K			P	APC_basic
5	112178133	A	G	APC	0	0	1	0	1	1	nonsynonymous SNV	APC:NM_001127511:exon14:c.A6788G:p.E2263G;APC:NM_000038:exon16:c.A6842G:p.E2281G;APC:NM_001127510:exon17:c.A6842G:p.E2281G			P	APC_basic
5	112178142	C	T	APC	0	0	0	1	1	0	nonsynonymous SNV	APC:NM_001127511:exon14:c.C6797T:p.P2266L;APC:NM_000038:exon16:c.C6851T:p.P2284L;APC:NM_001127510:exon17:c.C6851T:p.P2284L		rs200468360	D	APC_basic
5	112178144	G	A	APC	0	0	0	1	1	1	nonsynonymous SNV	APC:NM_001127511:exon14:c.G6799A:p.V2267I;APC:NM_000038:exon16:c.G6853A:p.V2285I;APC:NM_001127510:exon17:c.G6853A:p.V2285I			B	APC_basic
5	112178168	G	A	APC	0	0	0	1	1	1	nonsynonymous SNV	APC:NM_001127511:exon14:c.G6823A:p.G2275S;APC:NM_000038:exon16:c.G6877A:p.G2293S;APC:NM_001127510:exon17:c.G6877A:p.G2293S			B	APC_basic
5	112178175	C	T	APC	0	0	0	1	1	1	nonsynonymous SNV	APC:NM_001127511:exon14:c.C6830T:p.S2277L;APC:NM_000038:exon16:c.C6884T:p.S2295L;APC:NM_001127510:exon17:c.C6884T:p.S2295L			B	APC_basic
5	112178190	C	T	APC	0	0	0	1	1	1	nonsynonymous SNV	APC:NM_001127511:exon14:c.C6845T:p.S2282F;APC:NM_000038:exon16:c.C6899T:p.S2300F;APC:NM_001127510:exon17:c.C6899T:p.S2300F			D	APC_basic
5	112178202	C	T	APC	0	0	0	1	1	1	nonsynonymous SNV	APC:NM_001127511:exon14:c.C6857T:p.S2286F;APC:NM_000038:exon16:c.C6911T:p.S2304F;APC:NM_001127510:exon17:c.C6911T:p.S2304F			D	APC_basic
5	112178205	G	A	APC	0	0	0	1	1	1	nonsynonymous SNV	APC:NM_001127511:exon14:c.G6860A:p.R2287K;APC:NM_000038:exon16:c.G6914A:p.R2305K;APC:NM_001127510:exon17:c.G6914A:p.R2305K			D	APC_basic
5	112178225	C	T	APC	0	0	1	0	1	1	nonsynonymous SNV	APC:NM_001127511:exon14:c.C6880T:p.P2294S;APC:NM_000038:exon16:c.C6934T:p.P2312S;APC:NM_001127510:exon17:c.C6934T:p.P2312S			D	APC_basic
5	112178226	C	T	APC	0	0	0	1	1	1	nonsynonymous SNV	APC:NM_001127511:exon14:c.C6881T:p.P2294L;APC:NM_000038:exon16:c.C6935T:p.P2312L;APC:NM_001127510:exon17:c.C6935T:p.P2312L			D	APC_basic
5	112178238	C	T	APC	0	0	0	1	1	1	nonsynonymous SNV	APC:NM_001127511:exon14:c.C6893T:p.P2298L;APC:NM_000038:exon16:c.C6947T:p.P2316L;APC:NM_001127510:exon17:c.C6947T:p.P2316L			P	APC_basic
5	112178241	T	C	APC	1	0	0	0	1	1	nonsynonymous SNV	APC:NM_001127511:exon14:c.T6896C:p.L2299S;APC:NM_000038:exon16:c.T6950C:p.L2317S;APC:NM_001127510:exon17:c.T6950C:p.L2317S			D	APC_basic
5	112178247	G	A	APC	0	0	0	1	1	1	nonsynonymous SNV	APC:NM_001127511:exon14:c.G6902A:p.R2301K;APC:NM_000038:exon16:c.G6956A:p.R2319K;APC:NM_001127510:exon17:c.G6956A:p.R2319K			P	APC_basic
5	112178249	C	T	APC	0	0	0	1	1	1	nonsynonymous SNV	APC:NM_001127511:exon14:c.C6904T:p.P2302S;APC:NM_000038:exon16:c.C6958T:p.P2320S;APC:NM_001127510:exon17:c.C6958T:p.P2320S			P	APC_basic
5	112178250	C	T	APC	0	0	0	1	1	1	nonsynonymous SNV	APC:NM_001127511:exon14:c.C6905T:p.P2302L;APC:NM_000038:exon16:c.C6959T:p.P2320L;APC:NM_001127510:exon17:c.C6959T:p.P2320L			D	APC_basic
5	112178255	C	T	APC	0	0	0	1	1	1	stopgain	APC:NM_001127511:exon14:c.C6910T:p.Q2304X;APC:NM_000038:exon16:c.C6964T:p.Q2322X;APC:NM_001127510:exon17:c.C6964T:p.Q2322X				APC_basic
5	112178259	C	T	APC	0	0	0	1	1	1	nonsynonymous SNV	APC:NM_001127511:exon14:c.C6914T:p.S2305F;APC:NM_000038:exon16:c.C6968T:p.S2323F;APC:NM_001127510:exon17:c.C6968T:p.S2323F			D	APC_basic
5	112178261	C	T	APC	0	0	0	1	1	1	nonsynonymous SNV	APC:NM_001127511:exon14:c.C6916T:p.P2306S;APC:NM_000038:exon16:c.C6970T:p.P2324S;APC:NM_001127510:exon17:c.C6970T:p.P2324S			D	APC_basic
5	112178273	T	C	APC	0	0	1	0	1	1	nonsynonymous SNV	APC:NM_001127511:exon14:c.T6928C:p.S2310P;APC:NM_000038:exon16:c.T6982C:p.S2328P;APC:NM_001127510:exon17:c.T6982C:p.S2328P			B	APC_basic
5	112178280	C	T	APC	0	0	1	0	1	1	nonsynonymous SNV	APC:NM_001127511:exon14:c.C6935T:p.S2312F;APC:NM_000038:exon16:c.C6989T:p.S2330F;APC:NM_001127510:exon17:c.C6989T:p.S2330F			D	APC_basic
5	112178286	G	A	APC	0	0	1	0	1	1	nonsynonymous SNV	APC:NM_001127511:exon14:c.G6941A:p.G2314D;APC:NM_000038:exon16:c.G6995A:p.G2332D;APC:NM_001127510:exon17:c.G6995A:p.G2332D			D	APC_basic
5	112178304	C	T	APC	0	0	0	1	1	1	nonsynonymous SNV	APC:NM_001127511:exon14:c.C6959T:p.P2320L;APC:NM_000038:exon16:c.C7013T:p.P2338L;APC:NM_001127510:exon17:c.C7013T:p.P2338L			P	APC_basic
5	112178328	C	T	APC	0	0	0	1	1	1	nonsynonymous SNV	APC:NM_001127511:exon14:c.C6983T:p.P2328L;APC:NM_000038:exon16:c.C7037T:p.P2346L;APC:NM_001127510:exon17:c.C7037T:p.P2346L			D	APC_basic
5	112178330	A	T	APC	0	0	1	0	1	1	nonsynonymous SNV	APC:NM_001127511:exon14:c.A6985T:p.R2329W;APC:NM_000038:exon16:c.A7039T:p.R2347W;APC:NM_001127510:exon17:c.A7039T:p.R2347W			D	APC_basic
5	112178334	C	T	APC	0	0	0	1	1	1	nonsynonymous SNV	APC:NM_001127511:exon14:c.C6989T:p.T2330I;APC:NM_000038:exon16:c.C7043T:p.T2348I;APC:NM_001127510:exon17:c.C7043T:p.T2348I			D	APC_basic
5	112178349	C	T	APC	0	0	0	1	1	1	nonsynonymous SNV	APC:NM_001127511:exon14:c.C7004T:p.T2335I;APC:NM_000038:exon16:c.C7058T:p.T2353I;APC:NM_001127510:exon17:c.C7058T:p.T2353I			D	APC_basic
5	112178352	C	T	APC	0	0	0	1	1	1	nonsynonymous SNV	APC:NM_001127511:exon14:c.C7007T:p.A2336V;APC:NM_000038:exon16:c.C7061T:p.A2354V;APC:NM_001127510:exon17:c.C7061T:p.A2354V			B	APC_basic
5	112178376	G	A	APC	0	0	0	1	1	1	nonsynonymous SNV	APC:NM_001127511:exon14:c.G7031A:p.G2344E;APC:NM_000038:exon16:c.G7085A:p.G2362E;APC:NM_001127510:exon17:c.G7085A:p.G2362E			D	APC_basic
5	112178399	G	A	APC	0	0	0	1	1	1	nonsynonymous SNV	APC:NM_001127511:exon14:c.G7054A:p.G2352S;APC:NM_000038:exon16:c.G7108A:p.G2370S;APC:NM_001127510:exon17:c.G7108A:p.G2370S			D	APC_basic
5	112178405	C	T	APC	0	0	1	0	1	1	stopgain	APC:NM_001127511:exon14:c.C7060T:p.Q2354X;APC:NM_000038:exon16:c.C7114T:p.Q2372X;APC:NM_001127510:exon17:c.C7114T:p.Q2372X				APC_basic
5	112178432	C	T	APC	0	0	1	0	1	1	stopgain	APC:NM_001127511:exon14:c.C7087T:p.Q2363X;APC:NM_000038:exon16:c.C7141T:p.Q2381X;APC:NM_001127510:exon17:c.C7141T:p.Q2381X				APC_basic
5	112178469	G	A	APC	0	0	1	0	1	1	nonsynonymous SNV	APC:NM_001127511:exon14:c.G7124A:p.R2375K;APC:NM_000038:exon16:c.G7178A:p.R2393K;APC:NM_001127510:exon17:c.G7178A:p.R2393K			D	APC_basic
5	112178489	G	A	APC	0	0	0	1	1	1	nonsynonymous SNV	APC:NM_001127511:exon14:c.G7144A:p.G2382R;APC:NM_000038:exon16:c.G7198A:p.G2400R;APC:NM_001127510:exon17:c.G7198A:p.G2400R			P	APC_basic
5	112178503	G	A	APC	0	1	0	0	1	1	nonsynonymous SNV	APC:NM_001127511:exon14:c.G7158A:p.M2386I;APC:NM_000038:exon16:c.G7212A:p.M2404I;APC:NM_001127510:exon17:c.G7212A:p.M2404I			B	APC_basic
5	112178511	G	A	APC	0	0	0	1	1	1	nonsynonymous SNV	APC:NM_001127511:exon14:c.G7166A:p.G2389D;APC:NM_000038:exon16:c.G7220A:p.G2407D;APC:NM_001127510:exon17:c.G7220A:p.G2407D			B	APC_basic
5	112178516	G	A	APC	0	0	0	1	1	1	nonsynonymous SNV	APC:NM_001127511:exon14:c.G7171A:p.G2391R;APC:NM_000038:exon16:c.G7225A:p.G2409R;APC:NM_001127510:exon17:c.G7225A:p.G2409R			D	APC_basic
5	112178517	G	A	APC	0	0	0	1	1	1	nonsynonymous SNV	APC:NM_001127511:exon14:c.G7172A:p.G2391E;APC:NM_000038:exon16:c.G7226A:p.G2409E;APC:NM_001127510:exon17:c.G7226A:p.G2409E			D	APC_basic
5	112178519	G	A	APC	0	0	1	0	1	1	nonsynonymous SNV	APC:NM_001127511:exon14:c.G7174A:p.A2392T;APC:NM_000038:exon16:c.G7228A:p.A2410T;APC:NM_001127510:exon17:c.G7228A:p.A2410T			B	APC_basic
5	112178520	C	T	APC	0	0	0	1	1	1	nonsynonymous SNV	APC:NM_001127511:exon14:c.C7175T:p.A2392V;APC:NM_000038:exon16:c.C7229T:p.A2410V;APC:NM_001127510:exon17:c.C7229T:p.A2410V			B	APC_basic
5	112178523	A	G	APC	0	0	0	1	1	1	nonsynonymous SNV	APC:NM_001127511:exon14:c.A7178G:p.N2393S;APC:NM_000038:exon16:c.A7232G:p.N2411S;APC:NM_001127510:exon17:c.A7232G:p.N2411S			B	APC_basic
5	112178531	G	A	APC	0	0	1	0	1	1	nonsynonymous SNV	APC:NM_001127511:exon14:c.G7186A:p.V2396I;APC:NM_000038:exon16:c.G7240A:p.V2414I;APC:NM_001127510:exon17:c.G7240A:p.V2414I			P	APC_basic
5	112178537	C	T	APC	0	0	1	0	1	1	nonsynonymous SNV	APC:NM_001127511:exon14:c.C7192T:p.L2398F;APC:NM_000038:exon16:c.C7246T:p.L2416F;APC:NM_001127510:exon17:c.C7246T:p.L2416F			D	APC_basic
5	112178541	C	T	APC	0	0	0	1	1	1	nonsynonymous SNV	APC:NM_001127511:exon14:c.C7196T:p.S2399F;APC:NM_000038:exon16:c.C7250T:p.S2417F;APC:NM_001127510:exon17:c.C7250T:p.S2417F			D	APC_basic
5	112178553	C	T	APC	0	0	0	1	1	1	nonsynonymous SNV	APC:NM_001127511:exon14:c.C7208T:p.S2403L;APC:NM_000038:exon16:c.C7262T:p.S2421L;APC:NM_001127510:exon17:c.C7262T:p.S2421L			D	APC_basic
5	112178562	C	T	APC	0	0	0	1	1	1	nonsynonymous SNV	APC:NM_001127511:exon14:c.C7217T:p.S2406L;APC:NM_000038:exon16:c.C7271T:p.S2424L;APC:NM_001127510:exon17:c.C7271T:p.S2424L			D	APC_basic
5	112178573	G	A	APC	0	0	0	1	1	1	nonsynonymous SNV	APC:NM_001127511:exon14:c.G7228A:p.E2410K;APC:NM_000038:exon16:c.G7282A:p.E2428K;APC:NM_001127510:exon17:c.G7282A:p.E2428K			D	APC_basic
5	112178592	G	A	APC	0	0	0	1	1	1	nonsynonymous SNV	APC:NM_001127511:exon14:c.G7247A:p.R2416K;APC:NM_000038:exon16:c.G7301A:p.R2434K;APC:NM_001127510:exon17:c.G7301A:p.R2434K			B	APC_basic
5	112178594	C	T	APC	0	0	0	1	1	1	nonsynonymous SNV	APC:NM_001127511:exon14:c.C7249T:p.P2417S;APC:NM_000038:exon16:c.C7303T:p.P2435S;APC:NM_001127510:exon17:c.C7303T:p.P2435S			D	APC_basic
5	112178597	G	A	APC	0	0	0	1	1	1	nonsynonymous SNV	APC:NM_001127511:exon14:c.G7252A:p.V2418I;APC:NM_000038:exon16:c.G7306A:p.V2436I;APC:NM_001127510:exon17:c.G7306A:p.V2436I			B	APC_basic
5	112178613	C	T	APC	0	0	0	1	1	1	nonsynonymous SNV	APC:NM_001127511:exon14:c.C7268T:p.S2423L;APC:NM_000038:exon16:c.C7322T:p.S2441L;APC:NM_001127510:exon17:c.C7322T:p.S2441L			D	APC_basic
5	112178622	T	C	APC	0	0	0	1	1	1	nonsynonymous SNV	APC:NM_001127511:exon14:c.T7277C:p.I2426T;APC:NM_000038:exon16:c.T7331C:p.I2444T;APC:NM_001127510:exon17:c.T7331C:p.I2444T			D	APC_basic
5	112178667	C	T	APC	0	0	1	0	1	1	nonsynonymous SNV	APC:NM_001127511:exon14:c.C7322T:p.S2441F;APC:NM_000038:exon16:c.C7376T:p.S2459F;APC:NM_001127510:exon17:c.C7376T:p.S2459F			D	APC_basic
5	112178669	G	A	APC	1	0	0	0	1	1	nonsynonymous SNV	APC:NM_001127511:exon14:c.G7324A:p.A2442T;APC:NM_000038:exon16:c.G7378A:p.A2460T;APC:NM_001127510:exon17:c.G7378A:p.A2460T			D	APC_basic
5	112178670	C	T	APC	0	0	0	1	1	1	nonsynonymous SNV	APC:NM_001127511:exon14:c.C7325T:p.A2442V;APC:NM_000038:exon16:c.C7379T:p.A2460V;APC:NM_001127510:exon17:c.C7379T:p.A2460V			D	APC_basic
5	112178678	G	A	APC	0	0	0	1	1	1	nonsynonymous SNV	APC:NM_001127511:exon14:c.G7333A:p.E2445K;APC:NM_000038:exon16:c.G7387A:p.E2463K;APC:NM_001127510:exon17:c.G7387A:p.E2463K			D	APC_basic
5	112178682	C	T	APC	1	0	0	0	1	1	nonsynonymous SNV	APC:NM_001127511:exon14:c.C7337T:p.S2446F;APC:NM_000038:exon16:c.C7391T:p.S2464F;APC:NM_001127510:exon17:c.C7391T:p.S2464F			D	APC_basic
5	112178690	C	T	APC	0	0	1	0	1	1	nonsynonymous SNV	APC:NM_001127511:exon14:c.C7345T:p.P2449S;APC:NM_000038:exon16:c.C7399T:p.P2467S;APC:NM_001127510:exon17:c.C7399T:p.P2467S			B	APC_basic
5	112178693	T	C	APC	0	0	0	1	1	1	nonsynonymous SNV	APC:NM_001127511:exon14:c.T7348C:p.S2450P;APC:NM_000038:exon16:c.T7402C:p.S2468P;APC:NM_001127510:exon17:c.T7402C:p.S2468P			P	APC_basic
5	112178700	G	A	APC	0	0	0	1	1	1	nonsynonymous SNV	APC:NM_001127511:exon14:c.G7355A:p.R2452K;APC:NM_000038:exon16:c.G7409A:p.R2470K;APC:NM_001127510:exon17:c.G7409A:p.R2470K			D	APC_basic
5	112178703	C	T	APC	0	0	0	1	1	1	nonsynonymous SNV	APC:NM_001127511:exon14:c.C7358T:p.P2453L;APC:NM_000038:exon16:c.C7412T:p.P2471L;APC:NM_001127510:exon17:c.C7412T:p.P2471L			P	APC_basic
5	112178711	C	T	APC	0	0	0	1	1	1	nonsynonymous SNV	APC:NM_001127511:exon14:c.C7366T:p.P2456S;APC:NM_000038:exon16:c.C7420T:p.P2474S;APC:NM_001127510:exon17:c.C7420T:p.P2474S			D	APC_basic
5	112178712	C	T	APC	0	0	1	0	1	1	nonsynonymous SNV	APC:NM_001127511:exon14:c.C7367T:p.P2456L;APC:NM_000038:exon16:c.C7421T:p.P2474L;APC:NM_001127510:exon17:c.C7421T:p.P2474L			D	APC_basic
5	112178724	A	G	APC	0	0	0	1	1	1	nonsynonymous SNV	APC:NM_001127511:exon14:c.A7379G:p.Q2460R;APC:NM_000038:exon16:c.A7433G:p.Q2478R;APC:NM_001127510:exon17:c.A7433G:p.Q2478R			D	APC_basic
5	112178727	C	T	APC	0	0	1	0	1	1	nonsynonymous SNV	APC:NM_001127511:exon14:c.C7382T:p.A2461V;APC:NM_000038:exon16:c.C7436T:p.A2479V;APC:NM_001127510:exon17:c.C7436T:p.A2479V			B	APC_basic
5	112178735	C	T	APC	0	0	0	1	1	1	nonsynonymous SNV	APC:NM_001127511:exon14:c.C7390T:p.P2464S;APC:NM_000038:exon16:c.C7444T:p.P2482S;APC:NM_001127510:exon17:c.C7444T:p.P2482S			D	APC_basic
5	112178736	C	T	APC	0	0	0	1	1	1	nonsynonymous SNV	APC:NM_001127511:exon14:c.C7391T:p.P2464L;APC:NM_000038:exon16:c.C7445T:p.P2482L;APC:NM_001127510:exon17:c.C7445T:p.P2482L			D	APC_basic
5	112178751	C	T	APC	0	0	0	1	1	1	nonsynonymous SNV	APC:NM_001127511:exon14:c.C7406T:p.S2469F;APC:NM_000038:exon16:c.C7460T:p.S2487F;APC:NM_001127510:exon17:c.C7460T:p.S2487F			P	APC_basic
5	112178764	G	A	APC	0	0	0	1	1	1	nonsynonymous SNV	APC:NM_001127511:exon14:c.G7419A:p.M2473I;APC:NM_000038:exon16:c.G7473A:p.M2491I;APC:NM_001127510:exon17:c.G7473A:p.M2491I			B	APC_basic
5	112178781	C	T	APC	0	0	0	1	1	0	nonsynonymous SNV	APC:NM_001127511:exon14:c.C7436T:p.S2479L;APC:NM_000038:exon16:c.C7490T:p.S2497L;APC:NM_001127510:exon17:c.C7490T:p.S2497L		rs141010008	B	APC_basic
5	112178802	G	A	APC	0	0	0	1	1	1	stopgain	APC:NM_001127511:exon14:c.G7457A:p.W2486X;APC:NM_000038:exon16:c.G7511A:p.W2504X;APC:NM_001127510:exon17:c.G7511A:p.W2504X				APC_basic
5	112178816	C	T	APC	0	0	0	1	1	1	nonsynonymous SNV	APC:NM_001127511:exon14:c.C7471T:p.P2491S;APC:NM_000038:exon16:c.C7525T:p.P2509S;APC:NM_001127510:exon17:c.C7525T:p.P2509S			D	APC_basic
5	112178829	C	T	APC	0	0	1	0	1	1	nonsynonymous SNV	APC:NM_001127511:exon14:c.C7484T:p.P2495L;APC:NM_000038:exon16:c.C7538T:p.P2513L;APC:NM_001127510:exon17:c.C7538T:p.P2513L			B	APC_basic
5	112178849	G	A	APC	0	0	0	1	1	1	nonsynonymous SNV	APC:NM_001127511:exon14:c.G7504A:p.G2502R;APC:NM_000038:exon16:c.G7558A:p.G2520R;APC:NM_001127510:exon17:c.G7558A:p.G2520R			D	APC_basic
5	112178850	G	A	APC	0	0	0	1	1	1	nonsynonymous SNV	APC:NM_001127511:exon14:c.G7505A:p.G2502E;APC:NM_000038:exon16:c.G7559A:p.G2520E;APC:NM_001127510:exon17:c.G7559A:p.G2520E			D	APC_basic
5	112178853	G	A	APC	0	0	0	1	1	1	nonsynonymous SNV	APC:NM_001127511:exon14:c.G7508A:p.R2503K;APC:NM_000038:exon16:c.G7562A:p.R2521K;APC:NM_001127510:exon17:c.G7562A:p.R2521K			B	APC_basic
5	112178856	C	T	APC	0	0	0	1	1	1	nonsynonymous SNV	APC:NM_001127511:exon14:c.C7511T:p.P2504L;APC:NM_000038:exon16:c.C7565T:p.P2522L;APC:NM_001127510:exon17:c.C7565T:p.P2522L			P	APC_basic
5	112178876	G	A	APC	0	0	1	0	1	1	nonsynonymous SNV	APC:NM_001127511:exon14:c.G7531A:p.A2511T;APC:NM_000038:exon16:c.G7585A:p.A2529T;APC:NM_001127510:exon17:c.G7585A:p.A2529T			B	APC_basic
5	112178880	G	A	APC	0	1	0	0	1	1	nonsynonymous SNV	APC:NM_001127511:exon14:c.G7535A:p.R2512Q;APC:NM_000038:exon16:c.G7589A:p.R2530Q;APC:NM_001127510:exon17:c.G7589A:p.R2530Q			D	APC_basic
5	112178885	C	T	APC	0	0	1	0	1	0	nonsynonymous SNV	APC:NM_001127511:exon14:c.C7540T:p.H2514Y;APC:NM_000038:exon16:c.C7594T:p.H2532Y;APC:NM_001127510:exon17:c.C7594T:p.H2532Y		rs375080917	D	APC_basic
5	112178894	A	G	APC	0	0	1	0	1	1	nonsynonymous SNV	APC:NM_001127511:exon14:c.A7549G:p.S2517G;APC:NM_000038:exon16:c.A7603G:p.S2535G;APC:NM_001127510:exon17:c.A7603G:p.S2535G			D	APC_basic
5	112178895	G	A	APC	0	0	0	1	1	1	nonsynonymous SNV	APC:NM_001127511:exon14:c.G7550A:p.S2517N;APC:NM_000038:exon16:c.G7604A:p.S2535N;APC:NM_001127510:exon17:c.G7604A:p.S2535N			D	APC_basic
5	112178904	G	A	APC	0	0	1	0	1	1	nonsynonymous SNV	APC:NM_001127511:exon14:c.G7559A:p.R2520K;APC:NM_000038:exon16:c.G7613A:p.R2538K;APC:NM_001127510:exon17:c.G7613A:p.R2538K			D	APC_basic
5	112178909	C	T	APC	0	0	0	1	1	0	nonsynonymous SNV	APC:NM_001127511:exon14:c.C7564T:p.P2522S;APC:NM_000038:exon16:c.C7618T:p.P2540S;APC:NM_001127510:exon17:c.C7618T:p.P2540S			P	APC_basic
5	112178924	G	A	APC	0	0	0	1	1	1	nonsynonymous SNV	APC:NM_001127511:exon14:c.G7579A:p.G2527R;APC:NM_000038:exon16:c.G7633A:p.G2545R;APC:NM_001127510:exon17:c.G7633A:p.G2545R			D	APC_basic
5	112178936	C	T	APC	0	0	0	1	1	0	nonsynonymous SNV	APC:NM_001127511:exon14:c.C7591T:p.R2531C;APC:NM_000038:exon16:c.C7645T:p.R2549C;APC:NM_001127510:exon17:c.C7645T:p.R2549C		rs199539353	D	APC_basic
5	112178937	G	A	APC	0	0	0	1	1	0	nonsynonymous SNV	APC:NM_001127511:exon14:c.G7592A:p.R2531H;APC:NM_000038:exon16:c.G7646A:p.R2549H;APC:NM_001127510:exon17:c.G7646A:p.R2549H	0.0005	rs199558585	D	APC_basic
5	112178939	G	A	APC	0	0	1	0	1	1	nonsynonymous SNV	APC:NM_001127511:exon14:c.G7594A:p.E2532K;APC:NM_000038:exon16:c.G7648A:p.E2550K;APC:NM_001127510:exon17:c.G7648A:p.E2550K			D	APC_basic
5	112178946	G	A	APC	0	0	1	0	1	1	nonsynonymous SNV	APC:NM_001127511:exon14:c.G7601A:p.S2534N;APC:NM_000038:exon16:c.G7655A:p.S2552N;APC:NM_001127510:exon17:c.G7655A:p.S2552N			D	APC_basic
5	112178961	C	T	APC	0	0	0	1	1	1	nonsynonymous SNV	APC:NM_001127511:exon14:c.C7616T:p.S2539F;APC:NM_000038:exon16:c.C7670T:p.S2557F;APC:NM_001127510:exon17:c.C7670T:p.S2557F			D	APC_basic
5	112178972	G	A	APC	0	0	0	1	1	1	nonsynonymous SNV	APC:NM_001127511:exon14:c.G7627A:p.V2543I;APC:NM_000038:exon16:c.G7681A:p.V2561I;APC:NM_001127510:exon17:c.G7681A:p.V2561I			D	APC_basic
5	112178982	G	A	APC	0	1	0	0	1	1	stopgain	APC:NM_001127511:exon14:c.G7637A:p.W2546X;APC:NM_000038:exon16:c.G7691A:p.W2564X;APC:NM_001127510:exon17:c.G7691A:p.W2564X				APC_basic
5	112178985	G	A	APC	0	0	1	0	1	1	nonsynonymous SNV	APC:NM_001127511:exon14:c.G7640A:p.R2547K;APC:NM_000038:exon16:c.G7694A:p.R2565K;APC:NM_001127510:exon17:c.G7694A:p.R2565K			B	APC_basic
5	112178991	C	T	APC	0	0	0	1	1	1	nonsynonymous SNV	APC:NM_001127511:exon14:c.C7646T:p.T2549I;APC:NM_000038:exon16:c.C7700T:p.T2567I;APC:NM_001127510:exon17:c.C7700T:p.T2567I			D	APC_basic
5	112179011	C	T	APC	1	0	0	0	1	1	nonsynonymous SNV	APC:NM_001127511:exon14:c.C7666T:p.L2556F;APC:NM_000038:exon16:c.C7720T:p.L2574F;APC:NM_001127510:exon17:c.C7720T:p.L2574F			D	APC_basic
5	112179024	C	T	APC	0	0	0	1	1	1	nonsynonymous SNV	APC:NM_001127511:exon14:c.C7679T:p.S2560L;APC:NM_000038:exon16:c.C7733T:p.S2578L;APC:NM_001127510:exon17:c.C7733T:p.S2578L			D	APC_basic
5	112179029	T	C	APC	0	0	1	0	1	1	nonsynonymous SNV	APC:NM_001127511:exon14:c.T7684C:p.S2562P;APC:NM_000038:exon16:c.T7738C:p.S2580P;APC:NM_001127510:exon17:c.T7738C:p.S2580P			D	APC_basic
5	112179035	G	A	APC	0	0	0	1	1	1	nonsynonymous SNV	APC:NM_001127511:exon14:c.G7690A:p.E2564K;APC:NM_000038:exon16:c.G7744A:p.E2582K;APC:NM_001127510:exon17:c.G7744A:p.E2582K			D
5	112179083	A	G	APC	1	0	0	0	1	1	nonsynonymous SNV	APC:NM_001127511:exon14:c.A7738G:p.T2580A;APC:NM_000038:exon16:c.A7792G:p.T2598A;APC:NM_001127510:exon17:c.A7792G:p.T2598A			B
5	112179089	C	T	APC	0	0	0	1	1	1	stopgain	APC:NM_001127511:exon14:c.C7744T:p.Q2582X;APC:NM_000038:exon16:c.C7798T:p.Q2600X;APC:NM_001127510:exon17:c.C7798T:p.Q2600X
5	112179123	C	CA	APC	0	0	1	0	1	1	frameshift substitution	APC:NM_001127511:exon14:c.7778_7778delinsCA;APC:NM_000038:exon16:c.7832_7832delinsCA;APC:NM_001127510:exon17:c.7832_7832delinsCA
5	112179125	T	C	APC	0	0	0	1	1	1	nonsynonymous SNV	APC:NM_001127511:exon14:c.T7780C:p.W2594R;APC:NM_000038:exon16:c.T7834C:p.W2612R;APC:NM_001127510:exon17:c.T7834C:p.W2612R			D
5	112179126	G	A	APC	0	0	0	1	1	1	stopgain	APC:NM_001127511:exon14:c.G7781A:p.W2594X;APC:NM_000038:exon16:c.G7835A:p.W2612X;APC:NM_001127510:exon17:c.G7835A:p.W2612X
5	112179153	C	T	APC	0	0	0	1	1	1	nonsynonymous SNV	APC:NM_001127511:exon14:c.C7808T:p.S2603F;APC:NM_000038:exon16:c.C7862T:p.S2621F;APC:NM_001127510:exon17:c.C7862T:p.S2621F			P
5	112179153	C	G	APC	0	0	1	0	1	0	nonsynonymous SNV	APC:NM_001127511:exon14:c.C7808G:p.S2603C;APC:NM_000038:exon16:c.C7862G:p.S2621C;APC:NM_001127510:exon17:c.C7862G:p.S2621C	0.06	rs72541816	P
5	112179168	C	T	APC	0	0	0	1	1	1	nonsynonymous SNV	APC:NM_001127511:exon14:c.C7823T:p.T2608I;APC:NM_000038:exon16:c.C7877T:p.T2626I;APC:NM_001127510:exon17:c.C7877T:p.T2626I			B
5	112179173	C	T	APC	0	0	0	1	1	1	stopgain	APC:NM_001127511:exon14:c.C7828T:p.Q2610X;APC:NM_000038:exon16:c.C7882T:p.Q2628X;APC:NM_001127510:exon17:c.C7882T:p.Q2628X
5	112179174	A	G	APC	0	0	1	0	1	1	nonsynonymous SNV	APC:NM_001127511:exon14:c.A7829G:p.Q2610R;APC:NM_000038:exon16:c.A7883G:p.Q2628R;APC:NM_001127510:exon17:c.A7883G:p.Q2628R			B
5	112179186	C	T	APC	0	1	0	0	1	1	nonsynonymous SNV	APC:NM_001127511:exon14:c.C7841T:p.S2614L;APC:NM_000038:exon16:c.C7895T:p.S2632L;APC:NM_001127510:exon17:c.C7895T:p.S2632L			B
5	112179192	C	T	APC	0	0	0	1	1	1	nonsynonymous SNV	APC:NM_001127511:exon14:c.C7847T:p.A2616V;APC:NM_000038:exon16:c.C7901T:p.A2634V;APC:NM_001127510:exon17:c.C7901T:p.A2634V			P
5	112179201	G	A	APC	0	1	0	0	1	1	nonsynonymous SNV	APC:NM_001127511:exon14:c.G7856A:p.G2619D;APC:NM_000038:exon16:c.G7910A:p.G2637D;APC:NM_001127510:exon17:c.G7910A:p.G2637D			D
5	112179203	G	A	APC	0	0	0	1	1	1	nonsynonymous SNV	APC:NM_001127511:exon14:c.G7858A:p.A2620T;APC:NM_000038:exon16:c.G7912A:p.A2638T;APC:NM_001127510:exon17:c.G7912A:p.A2638T			P
5	112179216	C	T	APC	0	0	0	1	1	1	nonsynonymous SNV	APC:NM_001127511:exon14:c.C7871T:p.T2624I;APC:NM_000038:exon16:c.C7925T:p.T2642I;APC:NM_001127510:exon17:c.C7925T:p.T2642I			P
5	112179227	C	T	APC	0	0	0	1	1	1	stopgain	APC:NM_001127511:exon14:c.C7882T:p.Q2628X;APC:NM_000038:exon16:c.C7936T:p.Q2646X;APC:NM_001127510:exon17:c.C7936T:p.Q2646X
5	112179236	C	T	APC	0	0	1	0	1	1	nonsynonymous SNV	APC:NM_001127511:exon14:c.C7891T:p.P2631S;APC:NM_000038:exon16:c.C7945T:p.P2649S;APC:NM_001127510:exon17:c.C7945T:p.P2649S			D
5	112179240	C	T	APC	0	0	0	1	1	1	nonsynonymous SNV	APC:NM_001127511:exon14:c.C7895T:p.A2632V;APC:NM_000038:exon16:c.C7949T:p.A2650V;APC:NM_001127510:exon17:c.C7949T:p.A2650V			B
5	112179252	C	T	APC	0	0	0	1	1	1	nonsynonymous SNV	APC:NM_001127511:exon14:c.C7907T:p.T2636I;APC:NM_000038:exon16:c.C7961T:p.T2654I;APC:NM_001127510:exon17:c.C7961T:p.T2654I			D
5	112179257	G	A	APC	0	0	1	0	1	1	nonsynonymous SNV	APC:NM_001127511:exon14:c.G7912A:p.D2638N;APC:NM_000038:exon16:c.G7966A:p.D2656N;APC:NM_001127510:exon17:c.G7966A:p.D2656N			D
5	112179260	G	A	APC	0	0	0	1	1	1	nonsynonymous SNV	APC:NM_001127511:exon14:c.G7915A:p.V2639I;APC:NM_000038:exon16:c.G7969A:p.V2657I;APC:NM_001127510:exon17:c.G7969A:p.V2657I			D
5	112179285	C	T	APC	0	0	0	1	1	1	nonsynonymous SNV	APC:NM_001127511:exon14:c.C7940T:p.P2647L;APC:NM_000038:exon16:c.C7994T:p.P2665L;APC:NM_001127510:exon17:c.C7994T:p.P2665L			D
5	112179305	G	A	APC	0	0	0	1	1	1	nonsynonymous SNV	APC:NM_001127511:exon14:c.G7960A:p.G2654R;APC:NM_000038:exon16:c.G8014A:p.G2672R;APC:NM_001127510:exon17:c.G8014A:p.G2672R			D	EB1_binding
5	112179309	G	A	APC	0	0	1	0	1	1	nonsynonymous SNV	APC:NM_001127511:exon14:c.G7964A:p.R2655K;APC:NM_000038:exon16:c.G8018A:p.R2673K;APC:NM_001127510:exon17:c.G8018A:p.R2673K			B	EB1_binding
5	112179312	C	T	APC	0	0	1	0	1	1	nonsynonymous SNV	APC:NM_001127511:exon14:c.C7967T:p.S2656F;APC:NM_000038:exon16:c.C8021T:p.S2674F;APC:NM_001127510:exon17:c.C8021T:p.S2674F			D	EB1_binding
5	112179314	C	T	APC	0	0	0	1	1	1	nonsynonymous SNV	APC:NM_001127511:exon14:c.C7969T:p.P2657S;APC:NM_000038:exon16:c.C8023T:p.P2675S;APC:NM_001127510:exon17:c.C8023T:p.P2675S			D	EB1_binding
5	112179321	G	A	APC	0	0	0	1	1	1	nonsynonymous SNV	APC:NM_001127511:exon14:c.G7976A:p.G2659D;APC:NM_000038:exon16:c.G8030A:p.G2677D;APC:NM_001127510:exon17:c.G8030A:p.G2677D			D	EB1_binding
5	112179329	C	T	APC	0	0	1	0	1	1	nonsynonymous SNV	APC:NM_001127511:exon14:c.C7984T:p.P2662S;APC:NM_000038:exon16:c.C8038T:p.P2680S;APC:NM_001127510:exon17:c.C8038T:p.P2680S			D	EB1_binding
5	112179333	C	T	APC	0	0	1	0	1	0	nonsynonymous SNV	APC:NM_001127511:exon14:c.C7988T:p.P2663L;APC:NM_000038:exon16:c.C8042T:p.P2681L;APC:NM_001127510:exon17:c.C8042T:p.P2681L	0.0009	rs182456139	D	EB1_binding
5	112179347	G	A	APC	0	0	0	1	1	1	nonsynonymous SNV	APC:NM_001127511:exon14:c.G8002A:p.V2668I;APC:NM_000038:exon16:c.G8056A:p.V2686I;APC:NM_001127510:exon17:c.G8056A:p.V2686I			B	EB1_binding
5	112179360	C	T	APC	0	0	0	1	1	1	nonsynonymous SNV	APC:NM_001127511:exon14:c.C8015T:p.A2672V;APC:NM_000038:exon16:c.C8069T:p.A2690V;APC:NM_001127510:exon17:c.C8069T:p.A2690V			B	EB1_binding
5	112179386	G	A	APC	0	0	0	1	1	1	nonsynonymous SNV	APC:NM_001127511:exon14:c.G8041A:p.D2681N;APC:NM_000038:exon16:c.G8095A:p.D2699N;APC:NM_001127510:exon17:c.G8095A:p.D2699N			P	EB1_binding
5	112179395	G	A	APC	0	0	0	1	1	1	nonsynonymous SNV	APC:NM_001127511:exon14:c.G8050A:p.A2684T;APC:NM_000038:exon16:c.G8104A:p.A2702T;APC:NM_001127510:exon17:c.G8104A:p.A2702T			B	EB1_binding
5	112179405	A	G	APC	0	0	0	1	1	1	nonsynonymous SNV	APC:NM_001127511:exon14:c.A8060G:p.N2687S;APC:NM_000038:exon16:c.A8114G:p.N2705S;APC:NM_001127510:exon17:c.A8114G:p.N2705S			B	EB1_binding
5	112179407	G	A	APC	0	0	0	1	1	1	nonsynonymous SNV	APC:NM_001127511:exon14:c.G8062A:p.V2688M;APC:NM_000038:exon16:c.G8116A:p.V2706M;APC:NM_001127510:exon17:c.G8116A:p.V2706M			B	EB1_binding
5	112179410	G	A	APC	0	0	0	1	1	1	nonsynonymous SNV	APC:NM_001127511:exon14:c.G8065A:p.G2689S;APC:NM_000038:exon16:c.G8119A:p.G2707S;APC:NM_001127510:exon17:c.G8119A:p.G2707S			B	EB1_binding
5	112179411	G	A	APC	0	0	0	1	1	1	nonsynonymous SNV	APC:NM_001127511:exon14:c.G8066A:p.G2689D;APC:NM_000038:exon16:c.G8120A:p.G2707D;APC:NM_001127510:exon17:c.G8120A:p.G2707D			P	EB1_binding
5	112179420	G	A	APC	0	0	1	0	1	1	nonsynonymous SNV	APC:NM_001127511:exon14:c.G8075A:p.S2692N;APC:NM_000038:exon16:c.G8129A:p.S2710N;APC:NM_001127510:exon17:c.G8129A:p.S2710N			B	EB1_binding
5	112179422	G	A	APC	0	1	0	0	1	1	nonsynonymous SNV	APC:NM_001127511:exon14:c.G8077A:p.V2693I;APC:NM_000038:exon16:c.G8131A:p.V2711I;APC:NM_001127510:exon17:c.G8131A:p.V2711I			B	EB1_binding
5	112179426	C	T	APC	0	0	1	0	1	1	nonsynonymous SNV	APC:NM_001127511:exon14:c.C8081T:p.P2694L;APC:NM_000038:exon16:c.C8135T:p.P2712L;APC:NM_001127510:exon17:c.C8135T:p.P2712L			B	EB1_binding
5	112179430	G	A	APC	1	0	0	0	1	1	nonsynonymous SNV	APC:NM_001127511:exon14:c.G8085A:p.M2695I;APC:NM_000038:exon16:c.G8139A:p.M2713I;APC:NM_001127510:exon17:c.G8139A:p.M2713I			B	EB1_binding
5	112179432	G	A	APC	0	0	0	1	1	0	nonsynonymous SNV	APC:NM_001127511:exon14:c.G8087A:p.R2696H;APC:NM_000038:exon16:c.G8141A:p.R2714H;APC:NM_001127510:exon17:c.G8141A:p.R2714H			B	EB1_binding
5	112179437	G	A	APC	0	0	0	1	1	1	nonsynonymous SNV	APC:NM_001127511:exon14:c.G8092A:p.V2698M;APC:NM_000038:exon16:c.G8146A:p.V2716M;APC:NM_001127510:exon17:c.G8146A:p.V2716M			B	EB1_binding
5	112179440	G	A	APC	0	0	0	1	1	1	nonsynonymous SNV	APC:NM_001127511:exon14:c.G8095A:p.G2699S;APC:NM_000038:exon16:c.G8149A:p.G2717S;APC:NM_001127510:exon17:c.G8149A:p.G2717S			D	EB1_binding
5	112179446	G	A	APC	0	0	0	1	1	1	nonsynonymous SNV	APC:NM_001127511:exon14:c.G8101A:p.E2701K;APC:NM_000038:exon16:c.G8155A:p.E2719K;APC:NM_001127510:exon17:c.G8155A:p.E2719K			P	EB1_binding
5	112179453	G	A	APC	0	0	0	1	1	1	nonsynonymous SNV	APC:NM_001127511:exon14:c.G8108A:p.R2703H;APC:NM_000038:exon16:c.G8162A:p.R2721H;APC:NM_001127510:exon17:c.G8162A:p.R2721H			B	EB1_binding
5	112179462	C	T	APC	0	0	0	1	1	1	nonsynonymous SNV	APC:NM_001127511:exon14:c.C8117T:p.S2706F;APC:NM_000038:exon16:c.C8171T:p.S2724F;APC:NM_001127510:exon17:c.C8171T:p.S2724F			D	EB1_binding
5	112179485	G	A	APC	0	0	0	1	1	1	nonsynonymous SNV	APC:NM_001127511:exon14:c.G8140A:p.D2714N;APC:NM_000038:exon16:c.G8194A:p.D2732N;APC:NM_001127510:exon17:c.G8194A:p.D2732N			P	EB1_binding
5	112179504	T	C	APC	0	0	0	1	1	1	nonsynonymous SNV	APC:NM_001127511:exon14:c.T8159C:p.I2720T;APC:NM_000038:exon16:c.T8213C:p.I2738T;APC:NM_001127510:exon17:c.T8213C:p.I2738T			B	EB1_binding
5	112179506	A	G	APC	0	0	1	0	1	1	nonsynonymous SNV	APC:NM_001127511:exon14:c.A8161G:p.K2721E;APC:NM_000038:exon16:c.A8215G:p.K2739E;APC:NM_001127510:exon17:c.A8215G:p.K2739E			D	EB1_binding
5	112179509	C	T	APC	0	0	0	1	1	1	nonsynonymous SNV	APC:NM_001127511:exon14:c.C8164T:p.P2722S;APC:NM_000038:exon16:c.C8218T:p.P2740S;APC:NM_001127510:exon17:c.C8218T:p.P2740S			B	EB1_binding
5	112179512	G	A	APC	0	0	1	0	1	1	nonsynonymous SNV	APC:NM_001127511:exon14:c.G8167A:p.G2723R;APC:NM_000038:exon16:c.G8221A:p.G2741R;APC:NM_001127510:exon17:c.G8221A:p.G2741R			P	EB1_binding
5	112179539	G	A	APC	0	0	0	1	1	1	nonsynonymous SNV	APC:NM_001127511:exon14:c.G8194A:p.E2732K;APC:NM_000038:exon16:c.G8248A:p.E2750K;APC:NM_001127510:exon17:c.G8248A:p.E2750K			D	EB1_binding
5	112179555	C	T	APC	0	0	0	1	1	1	nonsynonymous SNV	APC:NM_001127511:exon14:c.C8210T:p.S2737F;APC:NM_000038:exon16:c.C8264T:p.S2755F;APC:NM_001127510:exon17:c.C8264T:p.S2755F			B	EB1_binding
5	112179563	G	A	APC	0	0	0	1	1	1	nonsynonymous SNV	APC:NM_001127511:exon14:c.G8218A:p.E2740K;APC:NM_000038:exon16:c.G8272A:p.E2758K;APC:NM_001127510:exon17:c.G8272A:p.E2758K			D	EB1_binding
5	112179566	C	T	APC	0	0	0	1	1	1	nonsynonymous SNV	APC:NM_001127511:exon14:c.C8221T:p.R2741C;APC:NM_000038:exon16:c.C8275T:p.R2759C;APC:NM_001127510:exon17:c.C8275T:p.R2759C			D	EB1_binding
5	112179570	C	T	APC	0	0	0	1	1	1	nonsynonymous SNV	APC:NM_001127511:exon14:c.C8225T:p.T2742I;APC:NM_000038:exon16:c.C8279T:p.T2760I;APC:NM_001127510:exon17:c.C8279T:p.T2760I			D	EB1_binding
5	112179573	C	T	APC	0	0	0	1	1	0	nonsynonymous SNV	APC:NM_001127511:exon14:c.C8228T:p.P2743L;APC:NM_000038:exon16:c.C8282T:p.P2761L;APC:NM_001127510:exon17:c.C8282T:p.P2761L			P	EB1_binding
5	112179599	C	T	APC	0	0	1	0	1	1	nonsynonymous SNV	APC:NM_001127511:exon14:c.C8254T:p.H2752Y;APC:NM_000038:exon16:c.C8308T:p.H2770Y;APC:NM_001127510:exon17:c.C8308T:p.H2770Y			D	EB1_binding
5	112179606	C	T	APC	0	0	0	1	1	1	nonsynonymous SNV	APC:NM_001127511:exon14:c.C8261T:p.S2754L;APC:NM_000038:exon16:c.C8315T:p.S2772L;APC:NM_001127510:exon17:c.C8315T:p.S2772L			D	EB1_binding
5	112179608	C	T	APC	0	0	0	1	1	1	nonsynonymous SNV	APC:NM_001127511:exon14:c.C8263T:p.P2755S;APC:NM_000038:exon16:c.C8317T:p.P2773S;APC:NM_001127510:exon17:c.C8317T:p.P2773S			D	EB1_binding
5	112179612	G	A	APC	0	0	0	1	1	1	nonsynonymous SNV	APC:NM_001127511:exon14:c.G8267A:p.S2756N;APC:NM_000038:exon16:c.G8321A:p.S2774N;APC:NM_001127510:exon17:c.G8321A:p.S2774N			P	EB1_binding
5	112179623	G	A	APC	0	0	1	0	1	1	nonsynonymous SNV	APC:NM_001127511:exon14:c.G8278A:p.A2760T;APC:NM_000038:exon16:c.G8332A:p.A2778T;APC:NM_001127510:exon17:c.G8332A:p.A2778T			D	EB1_binding
5	112179626	G	A	APC	0	0	0	1	1	1	nonsynonymous SNV	APC:NM_001127511:exon14:c.G8281A:p.A2761T;APC:NM_000038:exon16:c.G8335A:p.A2779T;APC:NM_001127510:exon17:c.G8335A:p.A2779T			D	EB1_binding
5	112179630	G	A	APC	0	0	0	1	1	1	nonsynonymous SNV	APC:NM_001127511:exon14:c.G8285A:p.R2762K;APC:NM_000038:exon16:c.G8339A:p.R2780K;APC:NM_001127510:exon17:c.G8339A:p.R2780K			D	EB1_binding
5	112179653	C	T	APC	0	0	0	1	1	1	nonsynonymous SNV	APC:NM_001127511:exon14:c.C8308T:p.P2770S;APC:NM_000038:exon16:c.C8362T:p.P2788S;APC:NM_001127510:exon17:c.C8362T:p.P2788S			D	EB1_binding
5	112179654	C	T	APC	0	0	0	1	1	1	nonsynonymous SNV	APC:NM_001127511:exon14:c.C8309T:p.P2770L;APC:NM_000038:exon16:c.C8363T:p.P2788L;APC:NM_001127510:exon17:c.C8363T:p.P2788L			D	EB1_binding
5	112179674	G	A	APC	0	0	1	0	1	0	nonsynonymous SNV	APC:NM_001127511:exon14:c.G8329A:p.A2777T;APC:NM_000038:exon16:c.G8383A:p.A2795T;APC:NM_001127510:exon17:c.G8383A:p.A2795T		rs369264968	P	EB1_binding
5	112179684	C	T	APC	0	0	0	1	1	1	nonsynonymous SNV	APC:NM_001127511:exon14:c.C8339T:p.T2780I;APC:NM_000038:exon16:c.C8393T:p.T2798I;APC:NM_001127510:exon17:c.C8393T:p.T2798I			P	EB1_binding
5	112179689	G	A	APC	0	0	0	1	1	1	nonsynonymous SNV	APC:NM_001127511:exon14:c.G8344A:p.A2782T;APC:NM_000038:exon16:c.G8398A:p.A2800T;APC:NM_001127510:exon17:c.G8398A:p.A2800T			B	EB1_binding
5	112179696	C	T	APC	0	1	0	0	1	1	nonsynonymous SNV	APC:NM_001127511:exon14:c.C8351T:p.P2784L;APC:NM_000038:exon16:c.C8405T:p.P2802L;APC:NM_001127510:exon17:c.C8405T:p.P2802L			D	EB1_binding
5	112179699	C	T	APC	0	0	0	1	1	1	nonsynonymous SNV	APC:NM_001127511:exon14:c.C8354T:p.S2785F;APC:NM_000038:exon16:c.C8408T:p.S2803F;APC:NM_001127510:exon17:c.C8408T:p.S2803F			D	EB1_binding
5	112179701	C	T	APC	0	0	0	1	1	1	stopgain	APC:NM_001127511:exon14:c.C8356T:p.Q2786X;APC:NM_000038:exon16:c.C8410T:p.Q2804X;APC:NM_001127510:exon17:c.C8410T:p.Q2804X				EB1_binding
5	112179711	C	T	APC	0	0	0	1	1	1	nonsynonymous SNV	APC:NM_001127511:exon14:c.C8366T:p.T2789I;APC:NM_000038:exon16:c.C8420T:p.T2807I;APC:NM_001127510:exon17:c.C8420T:p.T2807I			D	EB1_binding
5	112179714	C	T	APC	0	0	0	1	1	1	nonsynonymous SNV	APC:NM_001127511:exon14:c.C8369T:p.P2790L;APC:NM_000038:exon16:c.C8423T:p.P2808L;APC:NM_001127510:exon17:c.C8423T:p.P2808L			D	EB1_binding
5	112179716	G	A	APC	0	0	0	1	1	1	nonsynonymous SNV	APC:NM_001127511:exon14:c.G8371A:p.V2791M;APC:NM_000038:exon16:c.G8425A:p.V2809M;APC:NM_001127510:exon17:c.G8425A:p.V2809M			D	EB1_binding
5	112179720	A	G	APC	0	0	0	1	1	1	nonsynonymous SNV	APC:NM_001127511:exon14:c.A8375G:p.N2792S;APC:NM_000038:exon16:c.A8429G:p.N2810S;APC:NM_001127510:exon17:c.A8429G:p.N2810S			B	EB1_binding
5	112179737	C	T	APC	0	0	1	0	1	0	stopgain	APC:NM_001127511:exon14:c.C8392T:p.R2798X;APC:NM_000038:exon16:c.C8446T:p.R2816X;APC:NM_001127510:exon17:c.C8446T:p.R2816X				EB1_binding
5	112179755	A	T	APC	0	0	0	1	1	1	nonsynonymous SNV	APC:NM_001127511:exon14:c.A8410T:p.S2804C;APC:NM_000038:exon16:c.A8464T:p.S2822C;APC:NM_001127510:exon17:c.A8464T:p.S2822C			P	EB1_binding
5	112179761	G	A	APC	0	0	0	1	1	1	nonsynonymous SNV	APC:NM_001127511:exon14:c.G8416A:p.E2806K;APC:NM_000038:exon16:c.G8470A:p.E2824K;APC:NM_001127510:exon17:c.G8470A:p.E2824K			B	EB1_binding
5	112179771	G	A	APC	0	0	0	1	1	1	nonsynonymous SNV	APC:NM_001127511:exon14:c.G8426A:p.G2809E;APC:NM_000038:exon16:c.G8480A:p.G2827E;APC:NM_001127510:exon17:c.G8480A:p.G2827E			D	EB1_binding
5	112179780	G	A	APC	0	0	0	1	1	1	nonsynonymous SNV	APC:NM_001127511:exon14:c.G8435A:p.S2812N;APC:NM_000038:exon16:c.G8489A:p.S2830N;APC:NM_001127510:exon17:c.G8489A:p.S2830N			D	EB1_binding
5	112179783	C	T	APC	0	0	0	1	1	1	nonsynonymous SNV	APC:NM_001127511:exon14:c.C8438T:p.P2813L;APC:NM_000038:exon16:c.C8492T:p.P2831L;APC:NM_001127510:exon17:c.C8492T:p.P2831L			D	EB1_binding
5	112179788	C	T	APC	0	0	1	0	1	1	nonsynonymous SNV	APC:NM_001127511:exon14:c.C8443T:p.R2815C;APC:NM_000038:exon16:c.C8497T:p.R2833C;APC:NM_001127510:exon17:c.C8497T:p.R2833C			D	EB1_binding
5	112179791	C	T	APC	0	0	1	0	1	1	nonsynonymous SNV	APC:NM_001127511:exon14:c.C8446T:p.H2816Y;APC:NM_000038:exon16:c.C8500T:p.H2834Y;APC:NM_001127510:exon17:c.C8500T:p.H2834Y			D	EB1_binding
5	112179795	C	T	APC	0	0	1	0	1	1	nonsynonymous SNV	APC:NM_001127511:exon14:c.C8450T:p.S2817F;APC:NM_000038:exon16:c.C8504T:p.S2835F;APC:NM_001127510:exon17:c.C8504T:p.S2835F			D	EB1_binding
5	112179806	C	T	APC	0	0	0	1	1	1	nonsynonymous SNV	APC:NM_001127511:exon14:c.C8461T:p.L2821F;APC:NM_000038:exon16:c.C8515T:p.L2839F;APC:NM_001127510:exon17:c.C8515T:p.L2839F			D	EB1_binding
5	112179812	A	G	APC	0	0	0	1	1	1	nonsynonymous SNV	APC:NM_001127511:exon14:c.A8467G:p.T2823A;APC:NM_000038:exon16:c.A8521G:p.T2841A;APC:NM_001127510:exon17:c.A8521G:p.T2841A			D	EB1_binding
5	112179813	C	T	APC	0	1	0	0	1	1	nonsynonymous SNV	APC:NM_001127511:exon14:c.C8468T:p.T2823I;APC:NM_000038:exon16:c.C8522T:p.T2841I;APC:NM_001127510:exon17:c.C8522T:p.T2841I			D	EB1_binding
